# Supplementary material for: Different Transcriptional Response to Xanthomonas citri subsp. citri between Kumquat and Sweet Orange with Contrasting Canker Tolerance
Source: PLoS One. 2012 Jul 26;7(7):e41790. doi: 10.1371/journal.pone.0041790 (PMC3406098; doi:10.1371/journal.pone.0041790)
Supplement: Table S1 — List and Mapman analysis of differentially expressed genes in ‘Meiwa’. (XLS) [file pone.0041790.s002.xls]

## Sheet: Table S1
Table S1 -List and Mapman analysis of differentially expressed genes in ‘Meiwa’. Fold-change = 5 DPI/0 DPI. Up-regulated and down-regulated genes were marked in red and blue, respectively.
Probe Set	best match with TAIR	Fold Change	MapManBin	Description
	AGI Number
			1. Photosynthesis
Cit.10162.1.S1_at	AT1G44575.1	-50.7005	1.1.1.2 PS.lightreaction.photosystem II.PSII polypeptide subunits	NPQ4 (NONPHOTOCHEMICAL QUENCHING)
Cit.10161.1.S1_s_at	AT1G44575.1	-40.7394	1.1.1.2 PS.lightreaction.photosystem II.PSII polypeptide subunits	NPQ4 (NONPHOTOCHEMICAL QUENCHING)
Cit.18732.1.S1_s_at	AT1G44575.1	-33.4259	1.1.1.2 PS.lightreaction.photosystem II.PSII polypeptide subunits	NPQ4 (NONPHOTOCHEMICAL QUENCHING)
Cit.5461.1.S1_at	AT2G06520.1	5.05306	1.1.1.2 PS.lightreaction.photosystem II.PSII polypeptide subunits	PSBX (photosystem II subunit X)
Cit.165.1.S1_s_at	AT3G22840.1	-238.282	1.1.8* light stress chlorophyll binding	ELIP1 (EARLY LIGHT-INDUCABLE PROTEIN); chlorophyll binding
Cit.19769.1.S1_x_at	AT3G22840.1	-46.8079	1.1.8* light stress chlorophyll binding	ELIP1 (EARLY LIGHT-INDUCABLE PROTEIN); chlorophyll binding
Cit.275.1.S1_s_at	AT3G22840.1	-11.2659	1.1.8* light stress chlorophyll binding	ELIP1 (EARLY LIGHT-INDUCABLE PROTEIN); chlorophyll binding
Cit.8578.1.S1_at	AT5G38410.3	5.58659	1.3.2 PS.calvin cyle.rubisco small subunit	ribulose bisphosphate carboxylase small chain 3B / RuBisCO small subunit 3B (RBCS-3B) (ATS3B)
			2. Major CHO metabolism
Cit.31557.1.S1_at	AT1G04920.1	-5.55	2.1.1.1 major CHO metabolism.synthesis.sucrose.SPS	ATSPS3F (sucrose phosphate synthase 3F); sucrose-phosphate synthase/ transferase, transferring glycosyl groups
Cit.9204.1.S1_s_at	AT5G48300.1	5.94177	2.1.2.1 major CHO metabolism.synthesis.starch.AGPase	ADG1 (ADP GLUCOSE PYROPHOSPHORYLASE SMALL SUBUNIT 1); glucose-1-phosphate adenylyltransferase
Cit.3957.1.S1_s_at	AT5G03650.1	-5.222	2.1.2.3 major CHO metabolism.synthesis.starch.starch branching	SBE2.2 (STARCH BRANCHING ENZYME 2.2); 1,4-alpha-glucan branching enzyme
Cit.13267.1.S1_at	AT2G36390.1	-4.3261	2.1.2.3 major CHO metabolism.synthesis.starch.starch branching	SBE2.1 (STARCH BRANCHING ENZYME 2.1); 1,4-alpha-glucan branching enzyme
Cit.10661.1.S1_s_at	AT1G12240.1	-10.9739	2.2.1.3.3 major CHO metabolism.degradation.sucrose.invertases.vacuolar	ATBETAFRUCT4/VAC-INV (VACUOLAR INVERTASE); beta-fructofuranosidase/ hydrolase, hydrolyzing O-glycosyl compounds
Cit.14715.1.S1_s_at	AT1G12240.1	8.68056	2.2.1.3.3 major CHO metabolism.degradation.sucrose.invertases.vacuolar	ATBETAFRUCT4/VAC-INV (VACUOLAR INVERTASE); beta-fructofuranosidase/ hydrolase, hydrolyzing O-glycosyl compounds
Cit.17208.1.S1_at	AT4G25000.1	4.66853	2.2.2.1 major CHO metabolism.degradation.starch.starch cleavage	AMY1/ATAMY1 (ALPHA-AMYLASE-LIKE); alpha-amylase
			3. Minor CHO metabolism
Cit.1775.1.S1_s_at	AT1G56600.1	-91.2736	3.1.1.1 minor CHO metabolism.raffinose family.galactinol synthases.known	ATGOLS2 (ARABIDOPSIS THALIANA GALACTINOL SYNTHASE 2); transferase, transferring glycosyl groups / transferase, transferring hex
Cit.21765.1.S1_s_at	AT1G56600.1	-52.5742	3.1.1.1 minor CHO metabolism.raffinose family.galactinol synthases.known	ATGOLS2 (ARABIDOPSIS THALIANA GALACTINOL SYNTHASE 2); transferase, transferring glycosyl groups / transferase, transferring hex
Cit.1774.1.S1_at	AT1G56600.1	-32.6665	3.1.1.1 minor CHO metabolism.raffinose family.galactinol synthases.known	ATGOLS2 (ARABIDOPSIS THALIANA GALACTINOL SYNTHASE 2); transferase, transferring glycosyl groups / transferase, transferring hex
Cit.2027.1.S1_s_at	AT5G40390.1	-12.886	3.1.2.1 minor CHO metabolism.raffinose family.raffinose synthases.known	SIP1 (SEED IMBIBITION 1-LIKE); galactinol-sucrose galactosyltransferase/ hydrolase, hydrolyzing O-glycosyl compounds
Cit.25072.1.S1_s_at	AT4G01970.1	-84.4788	3.1.3 minor CHO metabolism.raffinose family.stachyose synthases	ATSTS (ARABIDOPSIS THALIANA STACHYOSE SYNTHASE); galactinol-raffinose galactosyltransferase/ hydrolase, hydrolyzing O-glycosyl comp
Cit.5523.1.S1_at	AT4G01970.1	-66.2702	3.1.3 minor CHO metabolism.raffinose family.stachyose synthases	ATSTS (ARABIDOPSIS THALIANA STACHYOSE SYNTHASE); galactinol-raffinose galactosyltransferase/ hydrolase, hydrolyzing O-glycosyl comp
Cit.5524.1.S1_at	AT4G01970.1	-35.1746	3.1.3 minor CHO metabolism.raffinose family.stachyose synthases	ATSTS (ARABIDOPSIS THALIANA STACHYOSE SYNTHASE); galactinol-raffinose galactosyltransferase/ hydrolase, hydrolyzing O-glycosyl comp
Cit.9344.1.S1_s_at	AT5G53850.2	-5.9303	3.5 minor CHO metabolism.others	haloacid dehalogenase-like hydrolase family protein
Cit.29872.1.S1_at	AT5G15140.1	6.60939	3.5 minor CHO metabolism.others	aldose 1-epimerase family protein
Cit.29872.1.S1_s_at	AT5G15140.1	12.6582	3.5 minor CHO metabolism.others	aldose 1-epimerase family protein
			4. Glycolysis
Cit.22469.1.S1_s_at	AT5G47810.1	-4.5322	4.4 glycolysis.PPFK	phosphofructokinase family protein
			5. Fermentation
Cit.17065.1.S1_s_at	AT1G23800.1	4.30849	5.10 fermentation.aldehyde dehydrogenase	ALDH2B7 (Aldehyde dehydrogenase 2B7); 3-chloroallyl aldehyde dehydrogenase/ aldehyde dehydrogenase (NAD)
Cit.29178.1.S1_s_at	AT1G23800.1	4.84262	5.10 fermentation.aldehyde dehydrogenase	ALDH2B7 (Aldehyde dehydrogenase 2B7); 3-chloroallyl aldehyde dehydrogenase/ aldehyde dehydrogenase (NAD)
Cit.21302.1.S1_s_at	AT1G77120.1	6.17284	5.3 fermentation.ADH	ADH1 (ALCOHOL DEHYDROGENASE 1)
Cit.30654.1.S1_s_at	AT1G77120.1	6.85871	5.3 fermentation.ADH	ADH1 (ALCOHOL DEHYDROGENASE 1)
			9. Mitochondrial electron transport
Cit.37101.1.S1_s_at	AT5G43430.1	4.10172	9.3 mitochondrial electron transport / ATP synthesis.electron transfer flavoprotein	ETFBETA; electron carrier
Cit.21973.1.S1_s_at	AT5G40810.1	-4.6461	9.6 mitochondrial electron transport / ATP synthesis.cytochrome c	cytochrome c1, putative
			10. Cell wall
Cit.26130.1.S1_s_at	AT4G10960.1	-4.9683	10.1.2 cell wall.precursor synthesis.UGE	UGE5 (UDP-D-GLUCOSE/UDP-D-GALACTOSE 4-EPIMERASE 5); UDP-glucose 4-epimerase/ protein dimerization
Cit.10274.1.S1_s_at	AT3G23820.1	5.13611	10.1.6 cell wall.precursor synthesis.GAE	GAE6 (UDP-D-GLUCURONATE 4-EPIMERASE 6); catalytic
Cit.3390.1.S1_at	AT5G22740.1	6.05327	10.2 cell wall.cellulose synthesis	ATCSLA02 (Cellulose synthase-like A2); transferase, transferring glycosyl groups
Cit.6456.1.S1_at	AT5G17420.1	-6.3561	10.2.1 cell wall.cellulose synthesis.cellulose synthase	IRX3 (IRREGULAR XYLEM 3, MURUS 10); cellulose synthase
Cit.9268.1.S1_s_at	AT4G24000.1	4.82625	10.2.1 cell wall.cellulose synthesis.cellulose synthase	ATCSLG2 (Cellulose synthase-like G2); transferase/ transferase, transferring glycosyl groups
Cit.3876.1.S1_s_at	AT5G03170.1	-8.7418	10.5.1 cell wall.cell wall proteins.AGPs	FLA11 (fasciclin-like arabinogalactan-protein 11)
Cit.2700.1.S1_s_at	AT5G60490.1	-6.993	10.5.1 cell wall.cell wall proteins.AGPs	FLA12 (fasciclin-like arabinogalactan-protein 12)
Cit.13547.1.S1_s_at	AT3G46550.1	6.93001	10.5.1 cell wall.cell wall proteins.AGPs	SOS5 (SALT OVERLY SENSITIVE 5)
Cit.2228.1.S1_s_at	AT4G38770.1	102.041	10.5.2 cell wall.cell wall proteins.proline rich proteins	PRP4 (PROLINE-RICH PROTEIN 4)
Cit.18438.1.S1_s_at	AT4G13340.1	-20.7342	10.5.3 cell wall.cell wall proteins.LRR	leucine-rich repeat family protein / extensin family protein
Cit.5836.1.S1_s_at	AT3G24480.1	7.08215	10.5.3 cell wall.cell wall proteins.LRR	leucine-rich repeat family protein / extensin family protein
Cit.8697.1.S1_at	AT1G21310.1	13.4228	10.5.4 cell wall.cell wall proteins.HRGP	ATEXT3 (EXTENSIN 3); structural constituent of cell wall
Cit.11232.1.S1_s_at	AT1G26240.1	16.5837	10.5.4 cell wall.cell wall proteins.HRGP	proline-rich extensin-like family protein
Cit.8702.1.S1_s_at	AT1G21310.1	19.8413	10.5.4 cell wall.cell wall proteins.HRGP	ATEXT3 (EXTENSIN 3); structural constituent of cell wall
Cit.8700.1.S1_at	AT1G21310.1	42.9185	10.5.4 cell wall.cell wall proteins.HRGP	ATEXT3 (EXTENSIN 3); structural constituent of cell wall
Cit.8700.1.S1_s_at	AT1G21310.1	83.3333	10.5.4 cell wall.cell wall proteins.HRGP	ATEXT3 (EXTENSIN 3); structural constituent of cell wall
Cit.37020.1.S1_at	AT3G47000.1	-4.6235	10.6.1 cell wall.degradation.cellulases and beta -1,4-glucanases	glycosyl hydrolase family 3 protein
Cit.39975.1.S1_at	AT3G47000.1	-4.1755	10.6.1 cell wall.degradation.cellulases and beta -1,4-glucanases	glycosyl hydrolase family 3 protein
Cit.22234.1.S1_s_at	AT5G20950.1	9.34579	10.6.1 cell wall.degradation.cellulases and beta -1,4-glucanases	glycosyl hydrolase family 3 protein
Cit.30208.1.S1_at	AT5G20950.1	10.4167	10.6.1 cell wall.degradation.cellulases and beta -1,4-glucanases	glycosyl hydrolase family 3 protein
Cit.4211.1.S1_at	AT1G02640.1	5.88235	10.6.2 cell wall.degradation.mannan-xylose-arabinose-fucose	BXL2 (BETA-XYLOSIDASE 2); hydrolase, hydrolyzing O-glycosyl compounds
Cit.28480.1.S1_s_at	AT5G49360.1	6.35324	10.6.2 cell wall.degradation.mannan-xylose-arabinose-fucose	BXL1 (BETA-XYLOSIDASE 1); hydrolase, hydrolyzing O-glycosyl compounds
Cit.17853.1.S1_s_at	AT1G04680.1	7.12758	10.6.3 cell wall.degradation.pectate lyases and polygalacturonases	pectate lyase family protein
Cit.17852.1.S1_s_at	AT1G04680.1	13.4228	10.6.3 cell wall.degradation.pectate lyases and polygalacturonases	pectate lyase family protein
Cit.1077.1.S1_s_at	AT4G24780.1	13.986	10.6.3 cell wall.degradation.pectate lyases and polygalacturonases	pectate lyase family protein
Cit.17852.1.S1_at	AT1G04680.1	14.4092	10.6.3 cell wall.degradation.pectate lyases and polygalacturonases	pectate lyase family protein
Cit.2559.1.S1_s_at	AT5G06860.1	16.7785	10.6.3 cell wall.degradation.pectate lyases and polygalacturonases	PGIP1 (POLYGALACTURONASE INHIBITING PROTEIN 1); protein binding
Cit.39387.1.S1_at	AT1G67750.1	18.4502	10.6.3 cell wall.degradation.pectate lyases and polygalacturonases	pectate lyase family protein
Cit.6333.1.S1_at	AT4G17030.1	-15.7977	10.7 cell wall.modification	ATEXLB1 (ARABIDOPSIS THALIANA EXPANSIN-LIKE B1)
Cit.2949.1.S1_s_at	AT5G13870.1	4.44444	10.7 cell wall.modification	EXGT-A4 (ENDOXYLOGLUCAN TRANSFERASE A4); hydrolase, acting on glycosyl bonds
Cit.10687.1.S1_s_at	AT2G39700.1	5.41712	10.7 cell wall.modification	ATEXPA4 (ARABIDOPSIS THALIANA EXPANSIN A4)
Cit.14005.1.S1_at	AT2G39700.1	5.56483	10.7 cell wall.modification	ATEXPA4 (ARABIDOPSIS THALIANA EXPANSIN A4)
Cit.20839.1.S1_s_at	AT2G40610.1	5.96659	10.7 cell wall.modification	ATEXPA8 (ARABIDOPSIS THALIANA EXPANSIN A8)
Cit.13455.1.S1_s_at	AT5G13870.1	6.34921	10.7 cell wall.modification	EXGT-A4 (ENDOXYLOGLUCAN TRANSFERASE A4); hydrolase, acting on glycosyl bonds
Cit.30858.1.S1_at	AT2G39700.1	6.40615	10.7 cell wall.modification	ATEXPA4 (ARABIDOPSIS THALIANA EXPANSIN A4)
Cit.16722.1.S1_at	AT5G57560.1	6.47249	10.7 cell wall.modification	TCH4 (TOUCH 4); hydrolase, acting on glycosyl bonds / xyloglucan:xyloglucosyl transferase
Cit.10363.1.S1_s_at	AT3G23730.1	7.12251	10.7 cell wall.modification	xyloglucan:xyloglucosyl transferase, putative / xyloglucan endotransglycosylase, putative / endo-xyloglucan transferase, putative
Cit.14005.1.S1_s_at	AT2G39700.1	7.72798	10.7 cell wall.modification	ATEXPA4 (ARABIDOPSIS THALIANA EXPANSIN A4)
Cit.7877.1.S1_at	AT1G65680.1	11.2108	10.7 cell wall.modification	ATEXPB2 (ARABIDOPSIS THALIANA EXPANSIN B2)
Cit.102.1.S1_s_at	AT2G39700.1	12.6582	10.7 cell wall.modification	ATEXPA4 (ARABIDOPSIS THALIANA EXPANSIN A4)
Cit.30519.1.S1_s_at	AT4G03210.1	129.87	10.7 cell wall.modification	XTH9 (XYLOGLUCAN ENDOTRANSGLUCOSYLASE/HYDROLASE 9); hydrolase, acting on glycosyl bonds
Cit.11169.1.S1_s_at	AT3G29090.1	4.78469	10.8.1 cell wall.pectin*esterases.PME	pectinesterase family protein
Cit.17701.1.S1_s_at	AT3G14310.1	7.05219	10.8.1 cell wall.pectin*esterases.PME	ATPME3 (Arabidopsis thaliana pectin methylesterase 3)
Cit.9059.1.S1_s_at	AT3G14310.1	8.40336	10.8.1 cell wall.pectin*esterases.PME	ATPME3 (Arabidopsis thaliana pectin methylesterase 3)
Cit.9134.1.S1_s_at	AT4G19420.1	30.303	10.8.2 cell wall.pectin*esterases.acetyl esterase	pectinacetylesterase family protein
Cit.6756.1.S1_at	AT2G45220.1	8.23045	10.8.99 cell wall.pectin*esterases.misc	pectinesterase family protein
Cit.28980.1.S1_s_at	AT1G23200.1	8.80282	10.8.99 cell wall.pectin*esterases.misc	pectinesterase family protein
			11. Lipid metabolism
Cit.4004.1.S1_s_at	AT2G26250.1	22.6757	11.1.10 lipid metabolism.FA synthesis and FA elongation.beta ketoacyl CoA synthase	FDH (FIDDLEHEAD); acyltransferase
Cit.33327.1.S1_at	AT5G04530.1	27.8552	11.1.10 lipid metabolism.FA synthesis and FA elongation.beta ketoacyl CoA synthase	beta-ketoacyl-CoA synthase family protein
Cit.2041.1.S1_s_at	AT3G02630.1	-8.9931	11.1.15 lipid metabolism.FA synthesis and FA elongation.ACP desaturase	acyl-(acyl-carrier-protein) desaturase, putative / stearoyl-ACP desaturase, putative
Cit.2040.1.S1_at	AT3G02630.1	-4.5844	11.1.15 lipid metabolism.FA synthesis and FA elongation.ACP desaturase	acyl-(acyl-carrier-protein) desaturase, putative / stearoyl-ACP desaturase, putative
Cit.14161.1.S1_at	AT1G20560.1	8.4246	11.1.8 lipid metabolism.FA synthesis and FA elongation.acyl coa ligase	AMP-dependent synthetase and ligase family protein
Cit.12932.1.S1_s_at	AT4G27030.1	-14.4289	11.2 lipid metabolism.FA desaturation	small conjugating protein ligase
Cit.2275.1.S1_s_at	AT2G29980.1	5.58347	11.2.3 lipid metabolism.FA desaturation.omega 3 desaturase	FAD3 (FATTY ACID DESATURASE 3); omega-3 fatty acid desaturase
Cit.10007.1.S1_s_at	AT3G12120.1	-20.8053	11.2.4 lipid metabolism.FA desaturation.omega 6 desaturase	FAD2 (FATTY ACID DESATURASE 2); delta12-fatty acid dehydrogenase
Cit.22544.1.S1_x_at	AT3G12120.1	-10.0709	11.2.4 lipid metabolism.FA desaturation.omega 6 desaturase	FAD2 (FATTY ACID DESATURASE 2); delta12-fatty acid dehydrogenase
Cit.28653.1.S1_s_at	AT5G07920.1	-6.6868	11.3.5 lipid metabolism.Phospholipid synthesis.diacylglycerol kinase	DGK1 (DIACYLGLYCEROL KINASE 1, DIACYLGLYCEROL KINASE1); diacylglycerol kinase
Cit.20130.1.S1_s_at	AT2G38540.1	-32.5888	11.6 lipid metabolism.lipid transfer proteins etc	LP1 (nonspecific lipid transfer protein 1)
Cit.38047.1.S1_at	AT5G07010.1	6.27353	11.8 lipid metabolism.exotics (steroids, squalene etc)	sulfotransferase family protein
Cit.29731.1.S1_at	AT4G27270.1	9.7371	11.8 lipid metabolism.exotics (steroids, squalene etc)	quinone reductase family protein
Cit.26663.1.S1_s_at	AT5G07010.1	10.8225	11.8 lipid metabolism.exotics (steroids, squalene etc)	sulfotransferase family protein
Cit.2315.1.S1_s_at	AT2G42690.1	5.09944	11.9.2 lipid metabolism.lipid degradation.lipases	lipase, putative
Cit.22298.1.S1_s_at	AT1G06550.1	4.52284	11.9.4.3 lipid metabolism.lipid degradation.beta-oxidation.enoyl CoA hydratase; 13.2.6.3 amino acid metabolism.degradation.aromatic aa.tryptophan	enoyl-CoA hydratase/isomerase family protein
Cit.36653.1.S1_at	AT1G06550.1	4.88759	11.9.4.3 lipid metabolism.lipid degradation.beta-oxidation.enoyl CoA hydratase; 13.2.6.3 amino acid metabolism.degradation.aromatic aa.tryptophan	enoyl-CoA hydratase/isomerase family protein
			12. N-metabolism
Cit.22980.1.S1_s_at	AT1G37130.1	-9.4054	12.1.1 N-metabolism.nitrate metabolism.NR	NIA2 (NITRATE REDUCTASE 2)
Cit.10334.1.S1_s_at	AT1G37130.1	-5.7354	12.1.1 N-metabolism.nitrate metabolism.NR	NIA2 (NITRATE REDUCTASE 2)
Cit.6660.1.S1_at	AT5G07440.1	5.17598	12.3.1 N-metabolism.N-degradation.glutamate dehydrogenase	GDH2 (GLUTAMATE DEHYDROGENASE 2); oxidoreductase
			13. Amino acid metabolism
Cit.3629.1.S1_s_at	AT1G10070.1	7.07214	13.1.4.1.4 amino acid metabolism.synthesis.branched chain group.common.branched-chain amino acid aminotransferase	ATBCAT-2; branched-chain-amino-acid transaminase/ catalytic
Cit.30455.1.S1_s_at	AT4G13430.1	7.46826	13.1.4.4 amino acid metabolism.synthesis.branched chain group.leucine specific	aconitase family protein / aconitate hydratase family protein
Cit.12796.1.S1_at	AT1G18500.1	9.60615	13.1.4.4.1 amino acid metabolism.synthesis.branched chain group.leucine specific.2-isopropylmalate synthase	IPMS1/MAML-4 (METHYLTHIOALKYLMALATE SYNTHASE-LIKE 4); 2-isopropylmalate synthase
Cit.16253.1.S1_at	AT1G15710.1	14.0845	13.1.6.3.1 amino acid metabolism.synthesis.aromatic aa.phenylalanine.arogenate dehydratase / prephenate dehydratase; 13.1.6.4.2 amino acid metabolism.synthesis.aromatic aa.tyrosine.prephenate dehydrogenase	prephenate dehydrogenase family protein
Cit.26201.1.S1_at	AT5G38710.1	9.81354	13.2.2.2 amino acid metabolism.degradation.glutamate family.proline	proline oxidase, putative / osmotic stress-responsive proline dehydrogenase, putative
Cit.30891.1.S1_at	AT3G30775.1	9.86193	13.2.2.2 amino acid metabolism.degradation.glutamate family.proline	ERD5 (EARLY RESPONSIVE TO DEHYDRATION 5); proline dehydrogenase
Cit.17173.1.S1_s_at	AT2G34470.1	7.49625	13.2.2.3 amino acid metabolism.degradation.glutamate family.arginine	UREG (urease accessory protein G); metal ion binding / nucleotide binding
Cit.1414.1.S1_s_at	AT1G21400.1	4.42282	13.2.4.1 amino acid metabolism.degradation.branched-chain group.shared	2-oxoisovalerate dehydrogenase, putative / 3-methyl-2-oxobutanoate dehydrogenase, putative / branched-chain alpha-keto acid dehyd
Cit.13302.1.S1_s_at	AT4G20930.1	4.44247	13.2.4.3 amino acid metabolism.degradation.branched-chain group.valine	3-hydroxyisobutyrate dehydrogenase, putative
Cit.10442.1.S1_s_at	AT4G33010.1	-5.4948	13.2.5.2 amino acid metabolism.degradation.serine-glycine-cysteine group.glycine	ATGLDP1 (ARABIDOPSIS THALIANA GLYCINE DECARBOXYLASE P-PROTEIN 1); glycine dehydrogenase (decarboxylating)
Cit.2051.1.S1_at	AT1G43710.1	-5.9668	13.2.7 amino acid metabolism.degradation.histidine	EMB1075 (EMBRYO DEFECTIVE 1075); carboxy-lyase
			14. S-assimilation
Cit.10074.1.S1_s_at	AT5G04590.1	4.23729	14.3 S-assimilation.sulfite redox	SIR (sulfite reductase); sulfite reductase (ferredoxin)
			15. Metal handling
Cit.12040.1.S1_s_at	AT4G08570.1	-4.8494	15.2 metal handling.binding, chelation and storage	heavy-metal-associated domain-containing protein / copper chaperone (CCH)-related
Cit.6076.1.S1_s_at	AT1G22990.1	6.77966	15.2 metal handling.binding, chelation and storage	heavy-metal-associated domain-containing protein / copper chaperone (CCH)-related
			16. Secondary metabolism
Cit.20866.1.S1_s_at	AT4G32770.1	-5.4349	16.1.3.4 secondary metabolism.isoprenoids.tocopherol biosynthesis.tocopherol cyclase	VTE1 (VITAMIN E DEFICIENT 1)
Cit.2798.1.S1_at	AT4G32770.1	-5.2223	16.1.3.4 secondary metabolism.isoprenoids.tocopherol biosynthesis.tocopherol cyclase	VTE1 (VITAMIN E DEFICIENT 1)
Cit.13915.1.S1_at	AT3G14440.1	-11.8419	16.1.4 secondary metabolism.isoprenoids.carotenoids	NCED3 (NINE-CIS-EPOXYCAROTENOID DIOXYGENASE3)
Cit.26654.1.S1_x_at	AT3G14440.1	-11.2727	16.1.4 secondary metabolism.isoprenoids.carotenoids	NCED3 (NINE-CIS-EPOXYCAROTENOID DIOXYGENASE3)
Cit.22666.1.S1_at	AT1G78960.1	-8.9616	16.1.5 secondary metabolism.isoprenoids.terpenoids	ATLUP2 (Arabidopsis thaliana lupeol synthase 2); lupeol synthase
Cit.17977.1.S1_at	AT5G23960.1	-6.7374	16.1.5 secondary metabolism.isoprenoids.terpenoids	terpene synthase/cyclase family protein
Cit.14611.1.S1_at	AT1G78950.1	-5.978	16.1.5 secondary metabolism.isoprenoids.terpenoids	beta-amyrin synthase, putative
Cit.6742.1.S1_s_at	AT3G45130.1	7.79423	16.1.5 secondary metabolism.isoprenoids.terpenoids	LAS1 (Lanosterol synthase 1); lanosterol synthase
Cit.2409.1.S1_s_at	AT3G09220.1	4.55166	16.10 secondary metabolism.simple phenols	LAC7 (laccase 7); copper ion binding / oxidoreductase
Cit.3685.1.S1_s_at	AT2G22570.1	5.0226	16.2 secondary metabolism.phenylpropanoids	ATNIC1/NIC1/NIC2 (A. THALIANA NICOTINAMIDASE 1); catalytic/ nicotinamidase
Cit.9590.1.S1_s_at	AT2G37040.1	14.4092	16.2.1.1 secondary metabolism.phenylpropanoids.lignin biosynthesis.PAL	PAL1 (PHE AMMONIA LYASE 1); phenylalanine ammonia-lyase
Cit.9590.1.S1_at	AT2G37040.1	48.0769	16.2.1.1 secondary metabolism.phenylpropanoids.lignin biosynthesis.PAL	PAL1 (PHE AMMONIA LYASE 1); phenylalanine ammonia-lyase
Cit.11987.1.S1_s_at	AT1G65060.1	-6.6322	16.2.1.3 secondary metabolism.phenylpropanoids.lignin biosynthesis.4CL	4CL3 (4-coumarate:CoA ligase 3); 4-coumarate-CoA ligase
Cit.14377.1.S1_at	AT3G21240.1	-6.4219	16.2.1.3 secondary metabolism.phenylpropanoids.lignin biosynthesis.4CL	4CL2 (4-coumarate:CoA ligase 2); 4-coumarate-CoA ligase
Cit.14337.1.S1_at	AT5G48930.1	12.3609	16.2.1.4 secondary metabolism.phenylpropanoids.lignin biosynthesis.HCT	transferase family protein
Cit.8157.1.S1_s_at	AT4G34050.1	4.83793	16.2.1.6 secondary metabolism.phenylpropanoids.lignin biosynthesis.CCoAOMT	caffeoyl-CoA 3-O-methyltransferase, putative
Cit.33335.1.S1_s_at	AT1G15950.1	-7.0184	16.2.1.7 secondary metabolism.phenylpropanoids.lignin biosynthesis.CCR1	CCR1 (CINNAMOYL COA REDUCTASE 1)
Cit.14813.1.S1_s_at	AT4G36220.1	-6.6922	16.2.1.8 secondary metabolism.phenylpropanoids.lignin biosynthesis.F5H	FAH1 (FERULATE-5-HYDROXYLASE 1); ferulate 5-hydroxylase
Cit.30473.1.S1_s_at	AT5G54160.1	6.09013	16.2.1.9 secondary metabolism.phenylpropanoids.lignin biosynthesis.COMT	ATOMT1 (O-METHYLTRANSFERASE 1)
Cit.13816.1.S1_s_at	AT2G29290.1	4.71254	16.4.1 secondary metabolism.N misc.alkaloid-like	tropinone reductase, putative / tropine dehydrogenase, putative
Cit.16301.1.S1_at	AT2G20340.1	13.7174	16.4.1 secondary metabolism.N misc.alkaloid-like	tyrosine decarboxylase, putative
Cit.30574.1.S1_s_at	AT1G74920.1	-5.2104	16.4.2.1 secondary metabolism.N misc.betaine.betaine-aldehyde dehydrogenase	ALDH10A8 (Aldehyde dehydrogenase 10A8); 3-chloroallyl aldehyde dehydrogenase
Cit.38030.1.S1_at	AT1G02205.2	-17.9837	16.7 secondary metabolism.wax	CER1 (ECERIFERUM 1)
Cit.5316.1.S1_at	AT5G05600.1	18.8679	16.8.1 secondary metabolism.flavonoids.anthocyanins	oxidoreductase, 2OG-Fe(II) oxygenase family protein
Cit.20487.1.S1_at	AT1G59960.1	6.25782	16.8.2 secondary metabolism.flavonoids.chalcones	aldo/keto reductase, putative
Cit.37373.1.S1_at	AT2G18570.1	5.17063	16.8.3 secondary metabolism.flavonoids.dihydroflavonols	UDP-glucoronosyl/UDP-glucosyl transferase family protein
Cit.12345.1.S1_s_at	AT4G12310.1	5.89971	16.8.3 secondary metabolism.flavonoids.dihydroflavonols	CYP706A5 (cytochrome P450, family 706, subfamily A, polypeptide 5); oxygen binding
Cit.15355.1.S1_at	AT4G10490.1	36.4964	16.8.3 secondary metabolism.flavonoids.dihydroflavonols	oxidoreductase, 2OG-Fe(II) oxygenase family protein
Cit.4690.1.S1_at	AT5G07990.1	9.71817	16.8.3.3 secondary metabolism.flavonoids.dihydroflavonols.flavonoid 3-monooxygenase	TT7 (TRANSPARENT TESTA 7); flavonoid 3'-monooxygenase/ oxygen binding
Cit.871.1.S1_s_at	AT5G08640.1	-6.8884	16.8.4 secondary metabolism.flavonoids.flavonols	FLS (FLAVONOL SYNTHASE)
Cit.30695.1.S1_s_at	AT3G21420.1	6.11247	16.8.4 secondary metabolism.flavonoids.flavonols	oxidoreductase, 2OG-Fe(II) oxygenase family protein
Cit.20188.1.S1_at	AT1G49390.1	7.07214	16.8.4 secondary metabolism.flavonoids.flavonols	oxidoreductase, 2OG-Fe(II) oxygenase family protein
Cit.37371.1.S1_at	AT1G49390.1	12.8205	16.8.4 secondary metabolism.flavonoids.flavonols	oxidoreductase, 2OG-Fe(II) oxygenase family protein
Cit.23448.1.S1_s_at	AT1G49390.1	15.3846	16.8.4 secondary metabolism.flavonoids.flavonols	oxidoreductase, 2OG-Fe(II) oxygenase family protein
Cit.19552.1.S1_s_at	AT1G75280.1	-6.2079	16.8.5 secondary metabolism.flavonoids.isoflavonols	isoflavone reductase, putative
			17. Hormone metabolism
Cit.5457.1.S1_at	AT5G42560.1	5.95948	17.1.1 hormone metabolism.abscisic acid.synthesis-degradation	abscisic acid-responsive HVA22 family protein
Cit.14155.1.S1_s_at	AT3G19290.1	-6.6465	17.1.2 hormone metabolism.abscisic acid.signal transduction	ABF4 (ABRE BINDING FACTOR 4); DNA binding / transcription activator/ transcription factor
Cit.38584.1.S1_at	AT5G57050.1	-14.6768	17.1.2 hormone metabolism.abscisic acid.signal transduction; 29.4 protein.postranslational modification	ABI2 (ABA INSENSITIVE 2); protein serine/threonine phosphatase
Cit.29940.1.S1_at	AT5G57050.1	-11.236	17.1.2 hormone metabolism.abscisic acid.signal transduction; 29.4 protein.postranslational modification	ABI2 (ABA INSENSITIVE 2); protein serine/threonine phosphatase
Cit.20749.1.S1_s_at	AT5G59220.1	-33.8448	17.1.3 hormone metabolism.abscisic acid.induced-regulated-responsive-activated	protein phosphatase 2C, putative / PP2C, putative
Cit.3693.1.S1_at	AT5G59220.1	-16.8609	17.1.3 hormone metabolism.abscisic acid.induced-regulated-responsive-activated	protein phosphatase 2C, putative / PP2C, putative
Cit.10675.1.S1_s_at	AT5G13200.1	-6.9452	17.1.3 hormone metabolism.abscisic acid.induced-regulated-responsive-activated	GRAM domain-containing protein / ABA-responsive protein-related
Cit.10676.1.S1_at	AT5G13200.1	-6.5766	17.1.3 hormone metabolism.abscisic acid.induced-regulated-responsive-activated	GRAM domain-containing protein / ABA-responsive protein-related
Cit.21229.1.S1_s_at	AT5G13200.1	-5.4656	17.1.3 hormone metabolism.abscisic acid.induced-regulated-responsive-activated	GRAM domain-containing protein / ABA-responsive protein-related
Cit.35499.1.S1_at	AT4G22620.1	4.55166	17.2.3 hormone metabolism.auxin.induced-regulated-responsive-activated	auxin-responsive family protein
Cit.22753.1.S1_x_at	AT5G20820.1	4.92368	17.2.3 hormone metabolism.auxin.induced-regulated-responsive-activated	auxin-responsive protein-related
Cit.5201.1.S1_at	AT2G14960.1	8.66551	17.2.3 hormone metabolism.auxin.induced-regulated-responsive-activated	GH3.1
Cit.12252.1.S1_at	AT2G14960.1	15.1515	17.2.3 hormone metabolism.auxin.induced-regulated-responsive-activated	GH3.1
Cit.15506.1.S1_at	AT2G36750.1	5.96303	17.4.1 hormone metabolism.cytokinin.synthesis-degradation	UGT72C1 (UDP-GLUCOSYL TRANSFERASE 72C1); UDP-glycosyltransferase/ transferase, transferring glycosyl groups
Cit.32640.1.S1_at	AT5G54000.1	5.53097	17.5.1 hormone metabolism.ethylene.synthesis-degradation	oxidoreductase, 2OG-Fe(II) oxygenase family protein
Cit.19070.1.S1_at	AT5G20400.1	7.63942	17.5.1 hormone metabolism.ethylene.synthesis-degradation	oxidoreductase, 2OG-Fe(II) oxygenase family protein
Cit.18037.1.S1_at	AT3G61510.1	4.98504	17.5.1.1 hormone metabolism.ethylene.synthesis-degradation.1-aminocyclopropane-1-carboxylate synthase	ACS1 (ACC SYNTHASE 1); 1-aminocyclopropane-1-carboxylate synthase
Cit.30535.1.S1_s_at	AT1G05010.1	5.29661	17.5.1.2 hormone metabolism.ethylene.synthesis-degradation.1-aminocyclopropane-1-carboxylate oxidase	EFE (ETHYLENE FORMING ENZYME)
Cit.21723.1.S1_s_at	AT1G05010.1	6.35324	17.5.1.2 hormone metabolism.ethylene.synthesis-degradation.1-aminocyclopropane-1-carboxylate oxidase	EFE (ETHYLENE FORMING ENZYME)
Cit.20988.1.S1_s_at	AT3G23240.1	6.34921	17.5.2 hormone metabolism.ethylene.signal transduction	ATERF1/ERF1 (ETHYLENE RESPONSE FACTOR 1); DNA binding / transcription activator/ transcription factor
Cit.4810.1.S1_at	AT3G23240.1	7.51315	17.5.2 hormone metabolism.ethylene.signal transduction	ATERF1/ERF1 (ETHYLENE RESPONSE FACTOR 1); DNA binding / transcription activator/ transcription factor
Cit.22763.1.S1_s_at	AT3G23240.1	12.4688	17.5.2 hormone metabolism.ethylene.signal transduction	ATERF1/ERF1 (ETHYLENE RESPONSE FACTOR 1); DNA binding / transcription activator/ transcription factor
Cit.14303.1.S1_at	AT5G61590.1	37.3134	17.5.2 hormone metabolism.ethylene.signal transduction	AP2 domain-containing transcription factor family protein
Cit.35768.1.S1_s_at	AT3G02885.1	17.7305	17.6.3 hormone metabolism.gibberelin.induced-regulated-responsive-activated	GASA5 (GAST1 PROTEIN HOMOLOG 5)
Cit.10328.1.S1_s_at	AT4G09600.1	39.0625	17.6.3 hormone metabolism.gibberelin.induced-regulated-responsive-activated	GASA3 (GAST1 PROTEIN HOMOLOG 3)
Cit.36935.1.S1_s_at	AT1G19640.1	-12.0127	17.7.1.10 hormone metabolism.jasmonate.synthesis-degradation.jasmonate-O-methyltransferase	JMT (JASMONIC ACID CARBOXYL METHYLTRANSFERASE); jasmonate O-methyltransferase
Cit.21839.1.S1_s_at	AT3G45140.1	14.2653	17.7.1.2 hormone metabolism.jasmonate.synthesis-degradation.lipoxygenase	LOX2 (LIPOXYGENASE 2)
Cit.9904.1.S1_s_at	AT3G45140.1	22.9885	17.7.1.2 hormone metabolism.jasmonate.synthesis-degradation.lipoxygenase	LOX2 (LIPOXYGENASE 2)
Cit.18687.1.S1_at	AT1G05680.1	6.72043	17.8.1 hormone metabolism.salicylic acid.synthesis-degradation	UDP-glucoronosyl/UDP-glucosyl transferase family protein
			18. Co-factor and vitamine metabolism
Cit.23117.1.S1_x_at	AT5G54770.1	-9.7496	18.2 Co-factor and vitamine metabolism.thiamine	THI1 (THIAZOLE REQUIRING)
Cit.51.1.S1_x_at	AT5G54770.1	-7.0565	18.2 Co-factor and vitamine metabolism.thiamine	THI1 (THIAZOLE REQUIRING)
Cit.377.1.S1_x_at	AT5G54770.1	-6.4851	18.2 Co-factor and vitamine metabolism.thiamine	THI1 (THIAZOLE REQUIRING)
Cit.456.1.S1_x_at	AT5G54770.1	-6.1504	18.2 Co-factor and vitamine metabolism.thiamine	THI1 (THIAZOLE REQUIRING)
Cit.29313.1.S1_s_at	AT5G54770.1	-5.4936	18.2 Co-factor and vitamine metabolism.thiamine	THI1 (THIAZOLE REQUIRING)
			19. Tetrapyrrole synthesis
Cit.4503.1.S1_at	AT3G59400.1	7.60456	19.40 tetrapyrrole synthesis.regulation	GUN4 (Genomes uncoupled 4)
Cit.40325.1.S1_s_at	AT1G19670.1	7.1582	19.50* tetrapyrrole degradation	ATCLH1 (CORONATINE-INDUCED PROTEIN 1)
			20. Stress
Cit.1365.1.S1_x_at	AT3G16920.1	-9.1169	20.1 stress.biotic	chitinase
Cit.9474.1.S1_at	AT1G33970.2	5.03525	20.1 stress.biotic	avirulence-responsive protein, putative / avirulence induced gene protein, putative / AIG protein, putative
Cit.6364.1.S1_s_at	AT2G15220.1	6.75676	20.1 stress.biotic	secretory protein, putative
Cit.22667.1.S1_at	AT2G36800.1	7.08717	20.1 stress.biotic	DOGT1 (DON-GLUCOSYLTRANSFERASE); UDP-glycosyltransferase/ transferase, transferring glycosyl groups
Cit.15242.1.S1_at	AT3G54420.1	7.22543	20.1 stress.biotic	ATEP3 (Arabidopsis thaliana chitinase class IV); chitinase
Cit.8463.1.S1_at	AT2G38870.1	7.38552	20.1 stress.biotic	protease inhibitor, putative
Cit.580.1.S1_x_at	AT3G04720.1	7.89266	20.1 stress.biotic	PR4 (PATHOGENESIS-RELATED 4)
Cit.753.1.S1_x_at	AT3G04720.1	10.6045	20.1 stress.biotic	PR4 (PATHOGENESIS-RELATED 4)
Cit.6847.1.S1_at	AT3G04720.1	10.627	20.1 stress.biotic	PR4 (PATHOGENESIS-RELATED 4)
Cit.22589.1.S1_s_at	AT2G38870.1	11.1483	20.1 stress.biotic	protease inhibitor, putative
Cit.18642.1.S1_s_at	AT1G20030.2	12.987	20.1 stress.biotic	pathogenesis-related thaumatin family protein
Cit.30907.1.S1_at	AT4G19810.1	13.4409	20.1 stress.biotic	glycosyl hydrolase family 18 protein
Cit.11548.1.S1_at	AT1G20030.2	15.5039	20.1 stress.biotic	pathogenesis-related thaumatin family protein
Cit.8277.1.S1_x_at	AT3G12500.1	26.5957	20.1 stress.biotic	ATHCHIB (BASIC CHITINASE); chitinase
Cit.8276.1.S1_x_at	AT3G12500.1	34.0136	20.1 stress.biotic	ATHCHIB (BASIC CHITINASE); chitinase
Cit.20412.1.S1_s_at	AT3G12500.1	67.1141	20.1 stress.biotic	ATHCHIB (BASIC CHITINASE); chitinase
Cit.302.1.S1_s_at	AT3G12500.1	68.9655	20.1 stress.biotic	ATHCHIB (BASIC CHITINASE); chitinase
Cit.15404.1.S1_at	AT4G33720.1	69.4444	20.1 stress.biotic	pathogenesis-related protein, putative
Cit.18677.1.S1_s_at	AT3G54420.1	99.0099	20.1 stress.biotic	ATEP3 (Arabidopsis thaliana chitinase class IV); chitinase
Cit.30427.1.S1_s_at	AT3G12500.1	102.041	20.1 stress.biotic	ATHCHIB (BASIC CHITINASE); chitinase
Cit.1727.1.S1_s_at	AT3G54420.1	109.89	20.1 stress.biotic	ATEP3 (Arabidopsis thaliana chitinase class IV); chitinase
Cit.31330.1.S1_at	AT5G47910.1	5.75705	20.1.1 stress.biotic.respiratory burst	RBOHD (RESPIRATORY BURST OXIDASE PROTEIN D)
Cit.14913.1.S1_s_at	AT5G24090.1	4.98504	20.1.7 stress.biotic.PR-proteins	acidic endochitinase (CHIB1)
Cit.22311.1.S1_s_at	AT5G24090.1	8.87311	20.1.7 stress.biotic.PR-proteins	acidic endochitinase (CHIB1)
Cit.8584.1.S1_s_at	AT2G14580.1	11.5741	20.1.7 stress.biotic.PR-proteins	ATPRB1 (Arabidopsis thaliana basic pathogenesis-related protein 1)
Cit.33610.1.S1_at	AT1G58170.1	36.7647	20.1.7 stress.biotic.PR-proteins	disease resistance-responsive protein-related / dirigent protein-related
Cit.29368.1.S1_x_at	AT1G17860.1	4.63822	20.1.7.6 stress.biotic.PR-proteins.proteinase inhibitors	trypsin and protease inhibitor family protein / Kunitz family protein
Cit.35442.1.S1_x_at	AT1G17860.1	5.50358	20.1.7.6 stress.biotic.PR-proteins.proteinase inhibitors	trypsin and protease inhibitor family protein / Kunitz family protein
Cit.29356.1.S1_x_at	AT1G17860.1	5.87889	20.1.7.6 stress.biotic.PR-proteins.proteinase inhibitors	trypsin and protease inhibitor family protein / Kunitz family protein
Cit.7969.1.S1_x_at	AT1G17860.1	7.40741	20.1.7.6 stress.biotic.PR-proteins.proteinase inhibitors	trypsin and protease inhibitor family protein / Kunitz family protein
Cit.72.1.S1_s_at	AT1G17860.1	8.98473	20.1.7.6 stress.biotic.PR-proteins.proteinase inhibitors	trypsin and protease inhibitor family protein / Kunitz family protein
Cit.30410.1.S1_at	AT1G17860.1	10.7411	20.1.7.6 stress.biotic.PR-proteins.proteinase inhibitors	trypsin and protease inhibitor family protein / Kunitz family protein
Cit.7991.1.S1_x_at	AT1G17860.1	11.1235	20.1.7.6 stress.biotic.PR-proteins.proteinase inhibitors	trypsin and protease inhibitor family protein / Kunitz family protein
Cit.7966.1.S1_x_at	AT1G17860.1	14.3266	20.1.7.6 stress.biotic.PR-proteins.proteinase inhibitors	trypsin and protease inhibitor family protein / Kunitz family protein
Cit.8083.1.S1_x_at	AT1G17860.1	15.5039	20.1.7.6 stress.biotic.PR-proteins.proteinase inhibitors	trypsin and protease inhibitor family protein / Kunitz family protein
Cit.1200.1.S1_s_at	AT4G11650.1	9.2081	20.2 stress.abiotic	ATOSM34 (OSMOTIN 34)
Cit.2116.1.S1_s_at	AT4G11650.1	44.843	20.2 stress.abiotic	ATOSM34 (OSMOTIN 34)
Cit.24044.1.S1_s_at	AT4G13830.2	6.01685	20.2.1 stress.abiotic.heat	J20 (DNAJ-LIKE 20); heat shock protein binding
Cit.290.1.S1_x_at	AT1G74310.1	9.47867	20.2.1 stress.abiotic.heat	ATHSP101 (HEAT SHOCK PROTEIN 101); ATP binding / ATPase
Cit.11985.1.S1_at	AT5G52300.1	-11.9974	20.2.2 stress.abiotic.cold	LTI65/RD29B (RESPONSIVE TO DESSICATION 29B)
Cit.34096.1.S1_s_at	AT1G05260.1	37.4532	20.2.2 stress.abiotic.cold	RCI3 (RARE COLD INDUCIBLE GENE 3); peroxidase
Cit.5961.1.S1_at	AT2G38905.1	-10.1049	20.2.3 stress.abiotic.drought/salt	hydrophobic protein, putative / low temperature and salt responsive protein, putative
Cit.21497.1.S1_at	AT2G38905.1	-8.2759	20.2.3 stress.abiotic.drought/salt	hydrophobic protein, putative / low temperature and salt responsive protein, putative
Cit.30437.1.S1_s_at	AT3G05890.1	-6.1861	20.2.3 stress.abiotic.drought/salt	RCI2B (RARE-COLD-INDUCIBLE 2B)
Cit.21884.1.S1_s_at	AT2G17840.1	-4.3414	20.2.3 stress.abiotic.drought/salt	ERD7 (EARLY-RESPONSIVE TO DEHYDRATION 7)
Cit.1088.1.S1_s_at	AT3G05700.1	8.04505	20.2.3 stress.abiotic.drought/salt	drought-responsive family protein
Cit.4893.1.S1_s_at	AT4G18030.1	10.3842	20.2.3 stress.abiotic.drought/salt	dehydration-responsive family protein
Cit.1838.1.S1_s_at	AT4G10270.1	4.06835	20.2.4 stress.abiotic.touch/wounding	wound-responsive family protein
Cit.5237.1.S1_s_at	AT4G10270.1	4.42282	20.2.4 stress.abiotic.touch/wounding	wound-responsive family protein
Cit.15018.1.S1_at	AT4G10270.1	20.79	20.2.4 stress.abiotic.touch/wounding	wound-responsive family protein
Cit.3570.1.S1_s_at	AT2G21490.1	-35.0147	20.2.99 stress.abiotic.unspecified	LEA (DEHYDRIN LEA)
Cit.17622.1.S1_at	AT1G54410.1	-8.9065	20.2.99 stress.abiotic.unspecified	dehydrin family protein
Cit.18912.1.S1_x_at	AT5G39150.1	6.29723	20.2.99 stress.abiotic.unspecified	germin-like protein, putative
Cit.8649.1.S1_x_at	AT5G39150.1	7.07714	20.2.99 stress.abiotic.unspecified	germin-like protein, putative
Cit.7702.1.S1_at	AT1G24020.1	7.49064	20.2.99 stress.abiotic.unspecified	MLP423 (MLP-LIKE PROTEIN 423)
Cit.935.1.S1_at	AT1G18980.1	7.83699	20.2.99 stress.abiotic.unspecified	germin-like protein, putative
Cit.30024.1.S1_at	AT1G24020.1	8.31255	20.2.99 stress.abiotic.unspecified	MLP423 (MLP-LIKE PROTEIN 423)
Cit.15463.1.S1_s_at	AT2G34700.1	8.84173	20.2.99 stress.abiotic.unspecified	pollen Ole e 1 allergen and extensin family protein
Cit.8648.1.S1_at	AT5G39150.1	15.7233	20.2.99 stress.abiotic.unspecified	germin-like protein, putative
			21. Redox
Cit.17875.1.S1_s_at	AT2G04700.1	-4.6751	21.1 redox.thioredoxin	ferredoxin thioredoxin reductase catalytic beta chain family protein
Cit.20843.1.S1_s_at	AT1G11530.1	4.76644	21.1 redox.thioredoxin	ATCXXS1 (C-TERMINAL CYSTEINE RESIDUE IS CHANGED TO A SERINE 1); thiol-disulfide exchange intermediate
Cit.37464.1.S1_at	AT4G39830.1	4.39174	21.2.1 redox.ascorbate and glutathione.ascorbate	L-ascorbate oxidase, putative
Cit.21052.1.S1_at	AT4G26850.1	-4.9539	21.2.1.2 redox.ascorbate and glutathione.ascorbate.GDP-L-galactose-hexose-1-phosphate guanyltransferase	VTC2 (VITAMIN C DEFECTIVE 2)
Cit.40392.1.S1_at	AT4G29210.1	-6.3233	21.2.2 redox.ascorbate and glutathione.glutathione	GGT3/GGT4 (GAMMA-GLUTAMYL TRANSPEPTIDASE 3); gamma-glutamyltransferase/ glutathione gamma-glutamylcysteinyltransferase
Cit.5913.1.S1_at	AT4G29210.1	-5.4084	21.2.2 redox.ascorbate and glutathione.glutathione	GGT3/GGT4 (GAMMA-GLUTAMYL TRANSPEPTIDASE 3); gamma-glutamyltransferase/ glutathione gamma-glutamylcysteinyltransferase
Cit.8683.1.S1_s_at	AT2G16060.1	4.9334	21.3 redox.heme	AHB1 (ARABIDOPSIS HEMOGLOBIN 1)
Cit.19718.1.S1_s_at	AT2G30540.1	-9.1115	21.4 redox.glutaredoxins	glutaredoxin family protein
			23. Nucleotide metabolism
Cit.12728.1.S1_at	AT1G30820.1	-5.0253	23.1.1.10 nucleotide metabolism.synthesis.pyrimidine.CTP synthetase	CTP synthase, putative / UTP--ammonia ligase, putative
			24. Biodegradation of Xenobiotics
Cit.3652.1.S1_s_at	AT1G15380.1	14.0449	24.2 Biodegradation of Xenobiotics.lactoylglutathione lyase	lactoylglutathione lyase family protein / glyoxalase I family protein
			25. C1-metabolism
Cit.21906.1.S1_s_at	AT5G14780.1	5.36769	25.10 C1-metabolism.formate dehydrogenase	FDH (FORMATE DEHYDROGENASE); NAD binding / binding / catalytic/ cofactor binding / oxidoreductase, acting on the CH-OH group of d
			26. Miscellaneous
Cit.8801.1.S1_s_at	AT5G66680.1	7.8064	26.1 misc.misc2	DGL1 (defective glycosylation 1); dolichyl-diphosphooligosaccharide-protein glycotransferase
Cit.13287.1.S1_s_at	AT2G29090.1	-8.0668	26.10 misc.cytochrome P450	CYP707A2 (cytochrome P450, family 707, subfamily A, polypeptide 2); oxygen binding
Cit.12598.1.S1_s_at	AT2G45550.1	4.26985	26.10 misc.cytochrome P450	CYP76C4 (cytochrome P450, family 76, subfamily C, polypeptide 4); oxygen binding
Cit.7448.1.S1_at	AT4G31940.1	4.51264	26.10 misc.cytochrome P450	CYP82C4 (cytochrome P450, family 82, subfamily C, polypeptide 4); oxygen binding
Cit.5568.1.S1_s_at	AT5G24910.1	4.81464	26.10 misc.cytochrome P450	CYP714A1 (cytochrome P450, family 714, subfamily A, polypeptide 1); oxygen binding
Cit.15523.1.S1_at	AT3G26330.1	4.90196	26.10 misc.cytochrome P450	CYP71B37 (cytochrome P450, family 71, subfamily B, polypeptide 37); oxygen binding
Cit.24211.1.S1_s_at	AT3G26310.1	4.91159	26.10 misc.cytochrome P450	CYP71B35 (cytochrome P450, family 71, subfamily B, polypeptide 35); oxygen binding
Cit.2458.1.S1_s_at	AT3G14640.1	4.9554	26.10 misc.cytochrome P450	CYP72A10 (cytochrome P450, family 72, subfamily A, polypeptide 10); oxygen binding
Cit.31237.1.S1_at	AT2G42850.1	5.01505	26.10 misc.cytochrome P450	CYP718 (cytochrome P450, family 718); oxygen binding
Cit.11964.1.S1_s_at	AT2G27690.1	5.50358	26.10 misc.cytochrome P450	CYP94C1 (cytochrome P450, family 94, subfamily C, polypeptide 1); oxygen binding
Cit.7906.1.S1_at	AT4G31500.1	5.8548	26.10 misc.cytochrome P450	CYP83B1 (CYTOCHROME P450 MONOOXYGENASE 83B1); oxygen binding
Cit.30299.1.S1_at	AT5G05260.1	6.06796	26.10 misc.cytochrome P450	CYP79A2 (CYTOCHROME P450 79A2); oxygen binding
Cit.11159.1.S1_s_at	AT3G26310.1	6.32511	26.10 misc.cytochrome P450	CYP71B35 (cytochrome P450, family 71, subfamily B, polypeptide 35); oxygen binding
Cit.29478.1.S1_s_at	AT4G31940.1	6.66667	26.10 misc.cytochrome P450	CYP82C4 (cytochrome P450, family 82, subfamily C, polypeptide 4); oxygen binding
Cit.17456.1.S1_at	AT5G05260.1	6.78426	26.10 misc.cytochrome P450	CYP79A2 (CYTOCHROME P450 79A2); oxygen binding
Cit.11965.1.S1_at	AT2G27690.1	9.47867	26.10 misc.cytochrome P450	CYP94C1 (cytochrome P450, family 94, subfamily C, polypeptide 1); oxygen binding
Cit.24017.1.S1_at	AT3G48310.1	12.0192	26.10 misc.cytochrome P450	CYP71A22 (cytochrome P450, family 71, subfamily A, polypeptide 22); oxygen binding
Cit.4425.1.S1_at	AT5G05260.1	14.5138	26.10 misc.cytochrome P450	CYP79A2 (CYTOCHROME P450 79A2); oxygen binding
Cit.12231.1.S1_s_at	AT2G23180.1	19.6078	26.10 misc.cytochrome P450	CYP96A1 (cytochrome P450, family 96, subfamily A, polypeptide 1); oxygen binding
Cit.18461.1.S1_at	AT1G65560.1	-5.492	26.11.1 misc.alcohol dehydrogenases	allyl alcohol dehydrogenase, putative
Cit.8509.1.S1_s_at	AT2G38380.1	4.06174	26.12 misc.peroxidases	peroxidase 22 (PER22) (P22) (PRXEA) / basic peroxidase E
Cit.1827.1.S1_s_at	AT5G06730.1	4.60617	26.12 misc.peroxidases	peroxidase, putative
Cit.1827.1.S1_at	AT5G06730.1	6.64011	26.12 misc.peroxidases	peroxidase, putative
Cit.8515.1.S1_s_at	AT5G06720.1	7.05716	26.12 misc.peroxidases	peroxidase, putative
Cit.27169.1.S1_x_at	AT2G38380.1	7.84314	26.12 misc.peroxidases	peroxidase 22 (PER22) (P22) (PRXEA) / basic peroxidase E
Cit.13606.1.S1_at	AT5G58390.1	9.38967	26.12 misc.peroxidases	peroxidase, putative
Cit.30798.1.S1_at	AT5G05340.1	10.8696	26.12 misc.peroxidases	peroxidase, putative
Cit.858.1.S1_s_at	AT1G71695.1	11.3766	26.12 misc.peroxidases	peroxidase 12 (PER12) (P12) (PRXR6)
Cit.8502.1.S1_s_at	AT2G38380.1	13.5501	26.12 misc.peroxidases	peroxidase 22 (PER22) (P22) (PRXEA) / basic peroxidase E
Cit.8519.1.S1_x_at	AT2G38390.1	31.4465	26.12 misc.peroxidases	peroxidase, putative
Cit.8514.1.S1_x_at	AT2G38390.1	38.9105	26.12 misc.peroxidases	peroxidase, putative
Cit.8510.1.S1_x_at	AT2G38390.1	56.4972	26.12 misc.peroxidases	peroxidase, putative
Cit.14610.1.S1_s_at	AT3G01510.1	-12.2417	26.13 misc.acid and other phosphatases	5'-AMP-activated protein kinase beta-1 subunit-related
Cit.24484.1.S1_at	AT3G01510.1	-5.8486	26.13 misc.acid and other phosphatases	5'-AMP-activated protein kinase beta-1 subunit-related
Cit.14250.1.S1_at	AT1G04040.1	6.71592	26.13 misc.acid and other phosphatases	acid phosphatase class B family protein
Cit.17023.1.S1_s_at	AT5G62360.1	14.5773	26.18 misc.invertase/pectin methylesterase inhibitor family protein	invertase/pectin methylesterase inhibitor family protein
Cit.35196.1.S1_s_at	AT5G62350.1	16.5017	26.18 misc.invertase/pectin methylesterase inhibitor family protein	invertase/pectin methylesterase inhibitor family protein / DC 1.2 homolog (FL5-2I22)
Cit.23784.1.S1_x_at	AT5G17050.1	-7.1223	26.2 misc.UDP glucosyl and glucoronyl transferases	UDP-glucoronosyl/UDP-glucosyl transferase family protein
Cit.18193.1.S1_at	AT1G27440.1	-6.2521	26.2 misc.UDP glucosyl and glucoronyl transferases	GUT2; catalytic
Cit.4526.1.S1_s_at	AT4G34135.1	-5.5574	26.2 misc.UDP glucosyl and glucoronyl transferases	UGT73B2; UDP-glucosyltransferase/ UDP-glycosyltransferase/ flavonol 3-O-glucosyltransferase
Cit.13882.1.S1_s_at	AT5G17050.1	-5.0678	26.2 misc.UDP glucosyl and glucoronyl transferases	UDP-glucoronosyl/UDP-glucosyl transferase family protein
Cit.3278.1.S1_at	AT3G11340.1	-4.1872	26.2 misc.UDP glucosyl and glucoronyl transferases	UDP-glucoronosyl/UDP-glucosyl transferase family protein
Cit.6301.1.S1_at	AT5G01250.1	6.05327	26.2 misc.UDP glucosyl and glucoronyl transferases	alpha 1,4-glycosyltransferase family protein / glycosyltransferase sugar-binding DXD motif-containing protein
Cit.829.1.S1_s_at	AT3G18280.1	-12.5228	26.21 misc.protease inhibitor/seed storage/lipid transfer protein (LTP) family protein	protease inhibitor/seed storage/lipid transfer protein (LTP) family protein
Cit.13240.1.S1_at	AT1G55260.1	4.85909	26.21 misc.protease inhibitor/seed storage/lipid transfer protein (LTP) family protein	lipid binding
Cit.15509.1.S1_at	AT5G46900.1	10.3734	26.21 misc.protease inhibitor/seed storage/lipid transfer protein (LTP) family protein	protease inhibitor/seed storage/lipid transfer protein (LTP) family protein
Cit.8116.1.S1_at	AT4G15160.1	14.7275	26.21 misc.protease inhibitor/seed storage/lipid transfer protein (LTP) family protein	protease inhibitor/seed storage/lipid transfer protein (LTP) family protein
Cit.9020.1.S1_s_at	AT4G30880.1	18.2149	26.21 misc.protease inhibitor/seed storage/lipid transfer protein (LTP) family protein	protease inhibitor/seed storage/lipid transfer protein (LTP) family protein
Cit.31869.1.S1_s_at	AT3G22120.1	58.4795	26.21 misc.protease inhibitor/seed storage/lipid transfer protein (LTP) family protein	CWLP (CELL WALL-PLASMA MEMBRANE LINKER PROTEIN); lipid binding
Cit.21556.1.S1_x_at	AT1G10310.1	-7.9254	26.22 misc.short chain dehydrogenase/reductase (SDR)	short-chain dehydrogenase/reductase (SDR) family protein
Cit.162.1.S1_x_at	AT1G10310.1	-7.8832	26.22 misc.short chain dehydrogenase/reductase (SDR)	short-chain dehydrogenase/reductase (SDR) family protein
Cit.4177.1.S1_at	AT3G48460.1	-6.4616	26.28 misc.GDSL-motif lipase	GDSL-motif lipase/hydrolase family protein
Cit.10492.1.S1_s_at	AT3G16370.1	8.51789	26.28 misc.GDSL-motif lipase	GDSL-motif lipase/hydrolase family protein
Cit.29896.1.S1_s_at	AT5G24550.1	4.85201	26.3 misc.gluco-, galacto- and mannosidases	glycosyl hydrolase family 1 protein
Cit.23967.1.S1_s_at	AT1G68560.1	5.22193	26.3 misc.gluco-, galacto- and mannosidases	ATXYL1/XYL1 (ALPHA-XYLOSIDASE 1); alpha-N-arabinofuranosidase/ hydrolase, hydrolyzing O-glycosyl compounds / xylan 1,4-beta-xyl
Cit.2945.1.S1_s_at	AT1G64390.1	7.93651	26.3 misc.gluco-, galacto- and mannosidases	ATGH9C2 (ARABIDOPSIS THALIANA GLYCOSYL HYDROLASE 9C2); hydrolase, hydrolyzing O-glycosyl compounds
Cit.38179.1.S1_at	AT5G13980.2	10.8696	26.3 misc.gluco-, galacto- and mannosidases	glycosyl hydrolase family 38 protein
Cit.30841.1.S1_s_at	AT3G18080.1	12.3609	26.3 misc.gluco-, galacto- and mannosidases	glycosyl hydrolase family 1 protein
Cit.16406.1.S1_at	AT5G13980.1	15.4799	26.3 misc.gluco-, galacto- and mannosidases	glycosyl hydrolase family 38 protein
Cit.252.1.S1_s_at	AT3G18080.1	19.3424	26.3 misc.gluco-, galacto- and mannosidases	glycosyl hydrolase family 1 protein
Cit.2392.1.S1_at	AT1G02800.1	25.5102	26.3 misc.gluco-, galacto- and mannosidases	ATCEL2 (Arabidopsis thaliana Cellulase 2); hydrolase, hydrolyzing O-glycosyl compounds
Cit.21938.1.S1_s_at	AT3G57270.1	4.29738	26.4 misc.beta 1,3 glucan hydrolases	BG1 (BETA-1,3-GLUCANASE 1); hydrolase, hydrolyzing O-glycosyl compounds
Cit.25122.1.S1_s_at	AT3G57270.1	9.65251	26.4 misc.beta 1,3 glucan hydrolases	BG1 (BETA-1,3-GLUCANASE 1); hydrolase, hydrolyzing O-glycosyl compounds
Cit.9706.1.S1_s_at	AT3G57270.1	11.7647	26.4 misc.beta 1,3 glucan hydrolases	BG1 (BETA-1,3-GLUCANASE 1); hydrolase, hydrolyzing O-glycosyl compounds
Cit.9705.1.S1_at	AT3G57270.1	13.0548	26.4 misc.beta 1,3 glucan hydrolases	BG1 (BETA-1,3-GLUCANASE 1); hydrolase, hydrolyzing O-glycosyl compounds
Cit.9703.1.S1_at	AT3G57240.1	14.9031	26.4 misc.beta 1,3 glucan hydrolases	BG3 (BETA-1,3-GLUCANASE 3); hydrolase, hydrolyzing O-glycosyl compounds
Cit.16700.1.S1_at	AT3G07700.1	-6.7764	26.56* misc.ABC1k family	ABC1 family protein
Cit.21925.1.S1_s_at	AT3G07700.1	-6.3924	26.56* misc.ABC1k family	ABC1 family protein
Cit.6275.1.S1_at	AT5G42760.1	-5.2822	26.6 misc.O- methyl transferases	similar to unknown [Populus trichocarpa] (GB:ABK95091.1); contains InterPro domain O-methyltransferase, N-terminal (InterPro:IP
Cit.5128.1.S1_at	AT2G35660.1	-5.5372	26.7 misc.oxidases - copper, flavone etc.	CTF2A; monooxygenase
Cit.30588.1.S1_s_at	AT1G49670.1	4.38789	26.7 misc.oxidases - copper, flavone etc.	ARP protein (REF)
Cit.18275.1.S1_at	AT5G11330.1	5.17866	26.7 misc.oxidases - copper, flavone etc.	monooxygenase family protein
Cit.26919.1.S1_s_at	AT1G49670.1	5.34188	26.7 misc.oxidases - copper, flavone etc.	ARP protein (REF)
Cit.18726.1.S1_at	AT1G31710.1	6.7659	26.7 misc.oxidases - copper, flavone etc.	copper amine oxidase, putative
Cit.4216.1.S1_s_at	AT4G38540.1	7.47943	26.7 misc.oxidases - copper, flavone etc.	monooxygenase, putative (MO2)
Cit.11172.1.S1_s_at	AT5G66920.1	8.22368	26.7 misc.oxidases - copper, flavone etc.	SKS17 (SKU5 Similar 17); copper ion binding / oxidoreductase
Cit.30708.1.S1_at	AT4G20820.1	5.13611	26.8 misc.nitrilases, *nitrile lyases, berberine bridge enzymes, reticuline oxidases, troponine reductases	FAD-binding domain-containing protein
Cit.3529.1.S1_s_at	AT1G30760.1	5.34759	26.8 misc.nitrilases, *nitrile lyases, berberine bridge enzymes, reticuline oxidases, troponine reductases	FAD-binding domain-containing protein
Cit.12768.1.S1_at	AT2G34790.1	6.58762	26.8 misc.nitrilases, *nitrile lyases, berberine bridge enzymes, reticuline oxidases, troponine reductases	EDA28/MEE23 (MATERNAL EFFECT EMBRYO ARREST 23); electron carrier
Cit.13817.1.S1_at	AT2G29150.1	7.47943	26.8 misc.nitrilases, *nitrile lyases, berberine bridge enzymes, reticuline oxidases, troponine reductases	tropinone reductase, putative / tropine dehydrogenase, putative
Cit.5673.1.S1_at	AT5G64440.1	7.63942	26.8 misc.nitrilases, *nitrile lyases, berberine bridge enzymes, reticuline oxidases, troponine reductases	ATFAAH (ARABIDOPSIS THALIANA FATTY ACID AMIDE HYDROLASE); N-(long-chain-acyl)ethanolamine deacylase/ amidase
Cit.29963.1.S1_at	AT5G22300.1	10.2249	26.8 misc.nitrilases, *nitrile lyases, berberine bridge enzymes, reticuline oxidases, troponine reductases	NIT4 (NITRILASE 4)
Cit.7679.1.S1_at	AT4G20820.1	16.1812	26.8 misc.nitrilases, *nitrile lyases, berberine bridge enzymes, reticuline oxidases, troponine reductases	FAD-binding domain-containing protein
Cit.2101.1.S1_at	AT1G30700.1	40.1606	26.8 misc.nitrilases, *nitrile lyases, berberine bridge enzymes, reticuline oxidases, troponine reductases	FAD-binding domain-containing protein
Cit.18696.1.S1_at	AT1G10360.1	-6.8151	26.9 misc.glutathione S transferases	ATGSTU18 (GLUTATHIONE S-TRANSFERASE 29); glutathione transferase
Cit.9587.1.S1_x_at	AT1G10360.1	-6.6302	26.9 misc.glutathione S transferases	ATGSTU18 (GLUTATHIONE S-TRANSFERASE 29); glutathione transferase
Cit.9584.1.S1_s_at	AT1G10360.1	-5.0541	26.9 misc.glutathione S transferases	ATGSTU18 (GLUTATHIONE S-TRANSFERASE 29); glutathione transferase
Cit.9584.1.S1_x_at	AT1G10360.1	-4.4086	26.9 misc.glutathione S transferases	ATGSTU18 (GLUTATHIONE S-TRANSFERASE 29); glutathione transferase
Cit.2498.1.S1_at	AT3G09270.1	4.54959	26.9 misc.glutathione S transferases	ATGSTU8 (Arabidopsis thaliana Glutathione S-transferase (class tau) 8); glutathione transferase
Cit.11394.1.S1_s_at	AT2G29420.1	12.0337	26.9 misc.glutathione S transferases	ATGSTU7 (GLUTATHIONE S-TRANSFERASE 25); glutathione transferase
Cit.31341.1.S1_at	AT2G29420.1	13.7363	26.9 misc.glutathione S transferases	ATGSTU7 (GLUTATHIONE S-TRANSFERASE 25); glutathione transferase
Cit.8473.1.S1_s_at	AT1G02920.1	15.6006	26.9 misc.glutathione S transferases	ATGSTF7 (GLUTATHIONE S-TRANSFERASE 11); glutathione transferase
			27. RNA
Cit.8661.1.S1_x_at	AT4G35800.1	-7.6159	27.2 RNA.transcription	NRPB1 (RNA POLYMERASE II LARGE SUBUNIT); DNA binding / DNA-directed RNA polymerase
Cit.30469.1.S1_x_at	AT4G35800.1	-7.2274	27.2 RNA.transcription	NRPB1 (RNA POLYMERASE II LARGE SUBUNIT); DNA binding / DNA-directed RNA polymerase
Cit.7143.1.S1_at	AT2G03500.1	4.1632	27.3.20 RNA.regulation of transcription.G2-like transcription factor family, GARP	myb family transcription factor
Cit.2018.1.S1_s_at	AT4G16780.1	8.1103	27.3.22 RNA.regulation of transcription.HB,Homeobox transcription factor family	ATHB-2 (ARABIDOPSIS THALIANA HOMEOBOX PROTEIN 2); DNA binding / transcription factor
Cit.6043.1.S1_at	AT2G22430.1	9.57854	27.3.22 RNA.regulation of transcription.HB,Homeobox transcription factor family	ATHB6 (ARABIDOPSIS THALIANA HOMEOBOX PROTEIN 6); transcription factor
Cit.21036.1.S1_s_at	AT2G22430.1	11.6959	27.3.22 RNA.regulation of transcription.HB,Homeobox transcription factor family	ATHB6 (ARABIDOPSIS THALIANA HOMEOBOX PROTEIN 6); transcription factor
Cit.12881.1.S1_at	AT3G24520.1	-5.3341	27.3.23 RNA.regulation of transcription.HSF,Heat-shock transcription factor family	AT-HSFC1 (Arabidopsis thaliana heat shock transcription factor C1); DNA binding / transcription factor
Cit.30938.1.S1_s_at	AT1G67970.1	-5.2174	27.3.23 RNA.regulation of transcription.HSF,Heat-shock transcription factor family	AT-HSFA8 (Arabidopsis thaliana heat shock transcription factor A8); DNA binding / transcription factor
Cit.35493.1.S1_s_at	AT4G17750.1	8.73362	27.3.23 RNA.regulation of transcription.HSF,Heat-shock transcription factor family	HSF1 (ARABIDOPSIS HEAT SHOCK FACTOR 1); DNA binding / transcription factor
Cit.31300.1.S1_at	AT3G23250.1	4.24448	27.3.25 RNA.regulation of transcription.MYB domain transcription factor family	AtMYB15/AtY19/MYB15 (myb domain protein 15); DNA binding / transcription factor
Cit.3086.1.S1_at	AT1G68320.1	4.82625	27.3.25 RNA.regulation of transcription.MYB domain transcription factor family	MYB62 (myb domain protein 62); DNA binding / transcription factor
Cit.29657.1.S1_s_at	AT1G06180.1	4.98008	27.3.25 RNA.regulation of transcription.MYB domain transcription factor family	ATMYB13 (myb domain protein 13); DNA binding / transcription factor
Cit.31085.1.S1_at	AT3G50060.1	5.12295	27.3.25 RNA.regulation of transcription.MYB domain transcription factor family	MYB77; DNA binding / transcription factor
Cit.40017.1.S1_s_at	AT1G35560.1	6.36132	27.3.29 RNA.regulation of transcription.TCP transcription factor family	TCP family transcription factor, putative
Cit.40012.1.S1_at	AT1G35560.1	6.86813	27.3.29 RNA.regulation of transcription.TCP transcription factor family	TCP family transcription factor, putative
Cit.6618.1.S1_at	AT4G28140.1	-15.0384	27.3.3 RNA.regulation of transcription.AP2/EREBP, APETALA2/Ethylene-responsive element binding protein family	AP2 domain-containing transcription factor, putative
Cit.2809.1.S1_s_at	AT1G68840.1	4.25894	27.3.3 RNA.regulation of transcription.AP2/EREBP, APETALA2/Ethylene-responsive element binding protein family	RAV2 (REGULATOR OF THE ATPASE OF THE VACUOLAR MEMBRANE); DNA binding / transcription factor
Cit.40253.1.S1_at	AT2G35700.1	4.54959	27.3.3 RNA.regulation of transcription.AP2/EREBP, APETALA2/Ethylene-responsive element binding protein family	AP2 domain-containing transcription factor, putative
Cit.18045.1.S1_s_at	AT1G01250.1	7.07714	27.3.3 RNA.regulation of transcription.AP2/EREBP, APETALA2/Ethylene-responsive element binding protein family	AP2 domain-containing transcription factor, putative
Cit.11829.1.S1_at	AT4G34590.1	6.22665	27.3.35 RNA.regulation of transcription.bZIP transcription factor family	GBF6 (ARABIDOPSIS THALIANA BASIC LEUCINE-ZIPPER 11); DNA binding / protein heterodimerization/ transcription factor
Cit.35882.1.S1_s_at	AT4G34590.1	8.49618	27.3.35 RNA.regulation of transcription.bZIP transcription factor family	GBF6 (ARABIDOPSIS THALIANA BASIC LEUCINE-ZIPPER 11); DNA binding / protein heterodimerization/ transcription factor
Cit.35190.1.S1_at	AT2G28500.1	4.84731	27.3.37 RNA.regulation of transcription.AS2,Lateral Organ Boundaries Gene Family	LBD11 (LOB DOMAIN-CONTAINING PROTEIN 11)
Cit.10047.1.S1_s_at	AT3G49940.1	10.8696	27.3.37 RNA.regulation of transcription.AS2,Lateral Organ Boundaries Gene Family	LBD38 (LOB DOMAIN-CONTAINING PROTEIN 38)
Cit.37210.1.S1_at	AT1G07900.1	15.6986	27.3.37 RNA.regulation of transcription.AS2,Lateral Organ Boundaries Gene Family	LBD1 (LOB DOMAIN-CONTAINING PROTEIN 1)
Cit.6793.1.S1_at	AT4G32280.1	-7.3679	27.3.40 RNA.regulation of transcription.Aux/IAA family	IAA29 (indoleacetic acid-induced protein 29); transcription factor
Cit.38389.1.S1_at	AT4G32280.1	-6.8344	27.3.40 RNA.regulation of transcription.Aux/IAA family	IAA29 (indoleacetic acid-induced protein 29); transcription factor
Cit.5636.1.S1_s_at	AT5G43700.1	9.09091	27.3.40 RNA.regulation of transcription.Aux/IAA family	ATAUX2-11 (indoleacetic acid-induced protein 4); transcription factor
Cit.3445.1.S1_s_at	AT4G22140.2	4.58716	27.3.44 RNA.regulation of transcription.Chromatin Remodeling Factors	DNA binding
Cit.4159.1.S1_s_at	AT1G74890.1	11.0988	27.3.5 RNA.regulation of transcription.ARR	ARR15 (RESPONSE REGULATOR 15); transcription regulator
Cit.7647.1.S1_at	AT3G57040.1	11.919	27.3.5 RNA.regulation of transcription.ARR	ARR9 (RESPONSE REACTOR 4); transcription regulator
Cit.13412.1.S1_s_at	AT3G57800.2	4.73261	27.3.6 RNA.regulation of transcription.bHLH,Basic Helix-Loop-Helix family	basic helix-loop-helix (bHLH) family protein
Cit.31949.1.S1_at	AT2G42280.1	5.43774	27.3.6 RNA.regulation of transcription.bHLH,Basic Helix-Loop-Helix family	basic helix-loop-helix (bHLH) family protein
Cit.39029.1.S1_at	AT1G68810.1	5.85823	27.3.6 RNA.regulation of transcription.bHLH,Basic Helix-Loop-Helix family	basic helix-loop-helix (bHLH) family protein
Cit.5139.1.S1_s_at	AT5G48560.1	9.24214	27.3.6 RNA.regulation of transcription.bHLH,Basic Helix-Loop-Helix family	basic helix-loop-helix (bHLH) family protein
Cit.37580.1.S1_at	AT5G02810.1	-5.2382	27.3.66 RNA.regulation of transcription.Psudo ARR transcription factor family	PRR7 (PSEUDO-RESPONSE REGULATOR 7); transcription regulator
Cit.35879.1.S1_s_at	AT5G02810.1	-4.7613	27.3.66 RNA.regulation of transcription.Psudo ARR transcription factor family	PRR7 (PSEUDO-RESPONSE REGULATOR 7); transcription regulator
Cit.11757.1.S1_at	AT2G41870.1	-7.5825	27.3.67 RNA.regulation of transcription.putative transcription regulator	remorin family protein
Cit.10046.1.S1_at	AT4G39070.1	4.63392	27.3.7 RNA.regulation of transcription.C2C2(Zn) CO-like, Constans-like zinc finger family	zinc finger (B-box type) family protein
Cit.6280.1.S1_at	AT5G67480.2	17.4825	27.3.72 RNA.regulation of transcription.Transcriptional Adaptor Zinc Bundle (TAZ) domain family	BT4 (BTB AND TAZ DOMAIN PROTEIN 4); protein binding
Cit.12715.1.S1_s_at	AT1G28310.1	-8.2077	27.3.8 RNA.regulation of transcription.C2C2(Zn) DOF zinc finger family	Dof-type zinc finger domain-containing protein
Cit.4224.1.S1_at	AT3G25882.1	-4.7097	27.3.99 RNA.regulation of transcription.unclassified	NIMIN-2 (NIM1-INTERACTING 2)
Cit.6253.1.S1_s_at	AT1G32540.2	4.81464	27.3.99 RNA.regulation of transcription.unclassified	LOL1 (LSD ONE LIKE 1)
Cit.28117.1.S1_s_at	AT5G33340.1	4.98008	27.3.99 RNA.regulation of transcription.unclassified	CDR1 (CONSTITUTIVE DISEASE RESISTANCE 1); aspartic-type endopeptidase/ pepsin A
Cit.25191.1.S1_s_at	AT5G10770.1	8.19001	27.3.99 RNA.regulation of transcription.unclassified	chloroplast nucleoid DNA-binding protein, putative
Cit.6340.1.S1_s_at	AT2G05160.1	9.80392	27.3.99 RNA.regulation of transcription.unclassified	zinc finger (CCCH-type) family protein / RNA recognition motif (RRM)-containing protein
			28. DNA
Cit.34717.1.S1_at	AT3G21530.1	-7.7394	28.1 DNA.synthesis/chromatin structure	endonuclease/exonuclease/phosphatase family protein
Cit.30380.1.S1_at	AT3G18950.1	-5.9489	28.1 DNA.synthesis/chromatin structure	transducin family protein / WD-40 repeat family protein
Cit.17254.1.S1_at	AT3G45850.1	-5.4295	28.1 DNA.synthesis/chromatin structure	kinesin motor protein-related
Cit.22361.1.S1_at	AT3G18950.1	-5.3818	28.1 DNA.synthesis/chromatin structure	transducin family protein / WD-40 repeat family protein
Cit.3925.1.S1_s_at	AT2G42320.1	7.12251	28.1 DNA.synthesis/chromatin structure	nucleolar protein gar2-related
Cit.5049.1.S1_s_at	AT5G10400.1	4.05844	28.1.3 DNA.synthesis/chromatin structure.histone	histone H3
Cit.16024.1.S1_at	AT2G31450.1	-14.0472	28.2 DNA.repair	endonuclease-related
Cit.38976.1.S1_s_at	AT1G19480.1	4.80307	28.2 DNA.repair	HhH-GPD base excision DNA repair family protein
Cit.7628.1.S1_at	AT3G50880.1	4.95295	28.2 DNA.repair	HhH-GPD base excision DNA repair family protein
Cit.14576.1.S1_s_at	AT1G01490.1	12.0192	28.2 DNA.repair	heavy-metal-associated domain-containing protein
Cit.25424.1.S1_at	AT1G01490.1	12.5471	28.2 DNA.repair	heavy-metal-associated domain-containing protein
Cit.30990.1.S1_at	AT4G15248.1	-14.1808	28.99 DNA.unspecified	DNA binding / zinc ion binding
Cit.30989.1.S1_s_at	AT4G15248.1	-9.3702	28.99 DNA.unspecified	DNA binding / zinc ion binding
Cit.21128.1.S1_at	AT3G13610.1	20.0803	28.99 DNA.unspecified	oxidoreductase, 2OG-Fe(II) oxygenase family protein
Cit.15593.1.S1_s_at	AT3G13610.1	20.9205	28.99 DNA.unspecified	oxidoreductase, 2OG-Fe(II) oxygenase family protein
			29. Protein
Cit.26718.1.S1_s_at	AT1G56070.1	7.46269	29.2.4 protein.synthesis.elongation	LOS1 (Low expression of osmotically responsive genes 1); translation elongation factor/ translation factor, nucleic acid bindin
Cit.18714.1.S1_s_at	AT1G56070.1	8.14332	29.2.4 protein.synthesis.elongation	LOS1 (Low expression of osmotically responsive genes 1); translation elongation factor/ translation factor, nucleic acid bindin
Cit.2902.1.S1_at	AT1G16720.1	-5.0767	29.2.99 protein.synthesis.misc	HCF173 (HIGH CHLOROPHYLL FLUORESCENCE PHENOTYPE 173); binding / catalytic/ oxidoreductase/ transcription repressor
Cit.25302.1.S1_s_at	AT3G58170.1	6.15006	29.3.4.2 protein.targeting.secretory pathway.golgi	ATBS14A; protein transporter
Cit.8595.1.S1_s_at	AT4G32940.1	-9.519	29.3.4.3 protein.targeting.secretory pathway.vacuole	GAMMA-VPE (Vacuolar processing enzyme gamma); cysteine-type endopeptidase
Cit.37046.1.S1_s_at	AT1G12470.1	9.4162	29.3.4.3 protein.targeting.secretory pathway.vacuole	Pep3/Vps18/deep orange family protein
Cit.15367.1.S1_at	AT5G27220.1	4.04694	29.3.4.99 protein.targeting.secretory pathway.unspecified	protein transport protein-related
Cit.3694.1.S1_s_at	AT1G07430.1	-22.2298	29.4 protein.postranslational modification	protein phosphatase 2C, putative / PP2C, putative
Cit.2968.1.S1_at	AT1G48040.1	-6.5914	29.4 protein.postranslational modification	protein serine/threonine phosphatase
Cit.40217.1.S1_at	AT5G51760.1	-6.3001	29.4 protein.postranslational modification	AHG1 (ABA-HYPERSENSITIVE GERMINATION 1); protein serine/threonine phosphatase
Cit.31326.1.S1_at	AT3G62260.2	-6.0598	29.4 protein.postranslational modification	protein phosphatase 2C, putative / PP2C, putative
Cit.24075.1.S1_at	AT3G50530.1	4.98008	29.4 protein.postranslational modification	CRK (CDPK-RELATED KINASE); calcium ion binding / calcium-dependent protein serine/threonine phosphatase/ kinase
Cit.6541.1.S1_s_at	AT4G35780.1	5.19481	29.4 protein.postranslational modification	protein kinase family protein
Cit.33964.1.S1_at	AT5G65600.1	7.33676	29.4 protein.postranslational modification	legume lectin family protein / protein kinase family protein
Cit.14897.1.S1_at	AT2G44830.1	7.34754	29.4 protein.postranslational modification	protein kinase, putative
Cit.950.1.S1_s_at	AT5G26751.1	9.90099	29.4 protein.postranslational modification	ATSK11 (Arabidopsis thaliana SHAGGY-related kinase 11); protein kinase
Cit.5754.1.S1_at	AT3G54720.1	4.76644	29.5 protein.degradation	AMP1 (ALTERED MERISTEM PROGRAM 1); dipeptidase
Cit.6354.1.S1_at	AT1G44130.1	5.83771	29.5 protein.degradation	nucellin protein, putative
Cit.38488.1.S1_at	AT5G66160.2	8.24402	29.5 protein.degradation	JR700 (Arabidopsis thaliana receptor homology region transmembrane domain ring H2 motif protein 1); peptidase/ protein binding
Cit.29405.1.S1_s_at	AT2G05920.1	5.78369	29.5.1 protein.degradation.subtilases	subtilase family protein
Cit.10653.1.S1_s_at	AT5G67360.1	6.85871	29.5.1 protein.degradation.subtilases	ARA12; subtilase
Cit.1390.1.S1_s_at	AT2G05920.1	12.5945	29.5.1 protein.degradation.subtilases	subtilase family protein
Cit.19517.1.S1_x_at	AT4G05320.2	5.6338	29.5.11.1 protein.degradation.ubiquitin.ubiquitin	UBQ10 (POLYUBIQUITIN 10); protein binding
Cit.4030.1.S1_at	AT1G60190.1	-6.2312	29.5.11.4.2 protein.degradation.ubiquitin.E3.RING	armadillo/beta-catenin repeat family protein / U-box domain-containing protein
Cit.29680.1.S1_at	AT1G60190.1	-5.7642	29.5.11.4.2 protein.degradation.ubiquitin.E3.RING	armadillo/beta-catenin repeat family protein / U-box domain-containing protein
Cit.6601.1.S1_s_at	AT1G18660.3	-4.8324	29.5.11.4.2 protein.degradation.ubiquitin.E3.RING	zinc finger (C3HC4-type RING finger) family protein
Cit.20848.1.S1_at	AT5G58787.1	4.07664	29.5.11.4.2 protein.degradation.ubiquitin.E3.RING	zinc finger (C3HC4-type RING finger) family protein
Cit.22054.1.S1_at	AT3G11110.1	4.92368	29.5.11.4.2 protein.degradation.ubiquitin.E3.RING	zinc finger (C3HC4-type RING finger) family protein
Cit.2981.1.S1_at	AT4G33565.1	5.17598	29.5.11.4.2 protein.degradation.ubiquitin.E3.RING	zinc finger (C3HC4-type RING finger) family protein
Cit.11286.1.S1_at	AT1G63840.1	5.87199	29.5.11.4.2 protein.degradation.ubiquitin.E3.RING	zinc finger (C3HC4-type RING finger) family protein
Cit.25290.1.S1_s_at	AT3G10910.1	6.10501	29.5.11.4.2 protein.degradation.ubiquitin.E3.RING	zinc finger (C3HC4-type RING finger) family protein
Cit.4104.1.S1_s_at	AT1G47570.1	9.9108	29.5.11.4.2 protein.degradation.ubiquitin.E3.RING	zinc finger (C3HC4-type RING finger) family protein
Cit.4338.1.S1_s_at	AT1G06110.1	-6.9463	29.5.11.4.3.2 protein.degradation.ubiquitin.E3.SCF.FBOX	SKIP16 (SKP1/ASK-INTERACTING PROTEIN 16); protein binding
Cit.9760.1.S1_s_at	AT5G42360.1	-4.3416	29.5.11.4.3.2 protein.degradation.ubiquitin.E3.SCF.FBOX	kelch repeat-containing F-box family protein
Cit.6539.1.S1_at	AT2G42620.1	4.28633	29.5.11.4.3.2 protein.degradation.ubiquitin.E3.SCF.FBOX	MAX2 (MORE AXILLARY BRANCHES 2); ubiquitin-protein ligase
Cit.18223.1.S1_at	AT1G67480.1	4.61042	29.5.11.4.3.2 protein.degradation.ubiquitin.E3.SCF.FBOX	kelch repeat-containing F-box family protein
Cit.3167.1.S1_s_at	AT4G24210.1	5.20021	29.5.11.4.3.2 protein.degradation.ubiquitin.E3.SCF.FBOX	SLY1 (SLEEPY1)
Cit.577.1.S1_s_at	AT1G15670.1	6.60939	29.5.11.4.3.2 protein.degradation.ubiquitin.E3.SCF.FBOX	kelch repeat-containing F-box family protein
Cit.25199.1.S1_at	AT2G44130.1	12.6103	29.5.11.4.3.2 protein.degradation.ubiquitin.E3.SCF.FBOX	kelch repeat-containing F-box family protein
Cit.8771.1.S1_at	AT4G16190.1	-4.8871	29.5.3 protein.degradation.cysteine protease	cysteine proteinase, putative
Cit.25819.1.S1_s_at	AT1G09850.1	-4.4144	29.5.3 protein.degradation.cysteine protease	XBCP3 (XYLEM BARK CYSTEINE PEPTIDASE 3); cysteine-type peptidase
Cit.12549.1.S1_at	AT4G35350.1	4.4603	29.5.3 protein.degradation.cysteine protease	XCP1 (XYLEM CYSTEINE PEPTIDASE 1); cysteine-type peptidase
Cit.1335.1.S1_s_at	AT1G23440.1	5.83771	29.5.3 protein.degradation.cysteine protease	pyrrolidone-carboxylate peptidase family protein
Cit.12549.1.S1_s_at	AT4G35350.1	10.7991	29.5.3 protein.degradation.cysteine protease	XCP1 (XYLEM CYSTEINE PEPTIDASE 1); cysteine-type peptidase
Cit.6247.1.S1_s_at	AT3G49340.1	22.1729	29.5.3 protein.degradation.cysteine protease	cysteine proteinase, putative
Cit.9768.1.S1_s_at	AT1G01300.1	6.23053	29.5.4 protein.degradation.aspartate protease	aspartyl protease family protein
Cit.5162.1.S1_s_at	AT1G15000.1	4.44642	29.5.5 protein.degradation.serine protease	SCPL50 (serine carboxypeptidase-like 50); serine carboxypeptidase
Cit.7266.1.S1_at	AT5G15250.1	-11.0217	29.5.7 protein.degradation.metalloprotease	ATFTSH6/FTSH6 (FtsH protease 6); ATP-dependent peptidase/ ATPase/ metallopeptidase/ peptidase/ zinc ion binding
Cit.39832.1.S1_s_at	AT1G06430.1	-5.7603	29.5.7 protein.degradation.metalloprotease	FTSH8 (FtsH protease 8); ATP-dependent peptidase/ ATPase/ metallopeptidase/ zinc ion binding
Cit.10975.1.S1_s_at	AT1G50250.1	-5.727	29.5.7 protein.degradation.metalloprotease	FTSH1 (FtsH protease 1); ATP-dependent peptidase/ ATPase/ metallopeptidase
Cit.8464.1.S1_s_at	AT1G06430.1	84.0336	29.5.7 protein.degradation.metalloprotease	FTSH8 (FtsH protease 8); ATP-dependent peptidase/ ATPase/ metallopeptidase/ zinc ion binding
Cit.29880.1.S1_at	AT5G40010.1	8.52515	29.5.9 protein.degradation.AAA type	AATP1 (AAA-ATPASE 1); ATP binding / ATPase
Cit.36002.1.S1_at	AT1G56410.1	-5.4449	29.6 protein.folding	ERD2/HSP70T-1 (EARLY-RESPONSIVE TO DEHYDRATION 2); ATP binding
Cit.30648.1.S1_s_at	AT4G27670.1	4.64037	29.6 protein.folding	HSP21 (HEAT SHOCK PROTEIN 21)
Cit.8262.1.S1_x_at	AT2G28000.1	19.9203	29.6 protein.folding	CPN60A (chloroplast / 60 kDa chaperonin alpha subunit); ATP binding / protein binding / unfolded protein binding
Cit.8259.1.S1_x_at	AT2G28000.1	55.2486	29.6 protein.folding	CPN60A (chloroplast / 60 kDa chaperonin alpha subunit); ATP binding / protein binding / unfolded protein binding
Cit.4819.1.S1_at	AT3G57680.1	-13.443	29.9* protein.processing	peptidase S41 family protein
			30. Signalling
Cit.30987.1.S1_at	AT1G42540.1	6.26174	30.1.1 signalling.in sugar and nutrient physiology	ATGLR3.3 (Arabidopsis thaliana glutamate receptor 3.3)
Cit.9570.1.S1_at	AT5G64260.1	6.41026	30.1.1 signalling.in sugar and nutrient physiology	phosphate-responsive protein, putative
Cit.29964.1.S1_at	AT5G64260.1	6.61813	30.1.1 signalling.in sugar and nutrient physiology	phosphate-responsive protein, putative
Cit.988.1.S1_at	AT4G08950.1	7.59878	30.1.1 signalling.in sugar and nutrient physiology	phosphate-responsive protein, putative (EXO)
Cit.35640.1.S1_s_at	AT4G08950.1	9.99001	30.1.1 signalling.in sugar and nutrient physiology	phosphate-responsive protein, putative (EXO)
Cit.9568.1.S1_s_at	AT5G64260.1	10.5374	30.1.1 signalling.in sugar and nutrient physiology	phosphate-responsive protein, putative
Cit.10235.1.S1_at	AT5G52390.1	24.3309	30.1.1 signalling.in sugar and nutrient physiology	photoassimilate-responsive protein, putative
Cit.32625.1.S1_s_at	AT5G52390.1	51.0204	30.1.1 signalling.in sugar and nutrient physiology	photoassimilate-responsive protein, putative
Cit.29465.1.S1_s_at	AT2G30520.1	4.04531	30.11 signalling.light	RPT2 (ROOT PHOTOTROPISM 2); protein binding
Cit.2182.1.S1_s_at	AT2G30520.2	4.28266	30.11 signalling.light	RPT2 (ROOT PHOTOTROPISM 2); protein binding
Cit.2183.1.S1_s_at	AT2G30520.1	4.67071	30.11 signalling.light	RPT2 (ROOT PHOTOTROPISM 2); protein binding
Cit.17220.1.S1_at	AT1G28440.1	5.50358	30.2.11 signalling.receptor kinases.leucine rich repeat XI	HSL1 (HAESA-LIKE 1); ATP binding / kinase/ protein serine/threonine kinase
Cit.25547.1.S1_at	AT1G09970.1	5.72738	30.2.11 signalling.receptor kinases.leucine rich repeat XI	leucine-rich repeat transmembrane protein kinase, putative
Cit.17220.1.S1_s_at	AT1G28440.1	10.1937	30.2.11 signalling.receptor kinases.leucine rich repeat XI	HSL1 (HAESA-LIKE 1); ATP binding / kinase/ protein serine/threonine kinase
Cit.11721.1.S1_s_at	AT2G26330.1	5.84795	30.2.13 signalling.receptor kinases.leucine rich repeat XIII	ER (ERECTA)
Cit.4149.1.S1_at	AT3G58690.1	4.70146	30.2.18 signalling.receptor kinases.extensin	protein kinase family protein
Cit.7036.1.S1_at	AT5G06740.1	4.01929	30.2.19 signalling.receptor kinases.legume-lectin	lectin protein kinase family protein
Cit.35636.1.S1_s_at	AT4G04960.1	5.90319	30.2.19 signalling.receptor kinases.legume-lectin	lectin protein kinase, putative
Cit.8609.1.S1_x_at	AT5G55830.1	8.48896	30.2.19 signalling.receptor kinases.legume-lectin	lectin protein kinase, putative
Cit.23542.1.S1_at	AT1G34300.1	12.7226	30.2.24 signalling.receptor kinases.S-locus glycoprotein like	lectin protein kinase family protein
Cit.23827.1.S1_at	AT1G68400.1	6.34921	30.2.3 signalling.receptor kinases.leucine rich repeat III	leucine-rich repeat transmembrane protein kinase, putative
Cit.40040.1.S1_at	AT1G12460.1	-4.7424	30.2.7 signalling.receptor kinases.leucine rich repeat VII	leucine-rich repeat transmembrane protein kinase, putative
Cit.26523.1.S1_s_at	AT1G53440.1	-5.2226	30.2.8.2 signalling.receptor kinases.leucine rich repeat VIII-2	leucine-rich repeat family protein / protein kinase family protein
Cit.15535.1.S1_at	AT3G59820.1	-4.6952	30.3 signalling.calcium	calcium-binding mitochondrial protein-related
Cit.4722.1.S1_at	AT1G08450.1	4.46229	30.3 signalling.calcium	CRT3 (CALRETICULIN 3); calcium ion binding
Cit.3525.1.S1_s_at	AT4G33000.1	4.96032	30.3 signalling.calcium	CBL10 (CALCINEURIN B-LIKE10); calcium ion binding
Cit.11691.1.S1_at	AT3G50770.1	10.4603	30.3 signalling.calcium	calmodulin-related protein, putative
Cit.15109.1.S1_s_at	AT5G24270.1	15.7978	30.3 signalling.calcium	SOS3 (SALT OVERLY SENSITIVE 3)
Cit.35154.1.S1_s_at	AT4G35020.1	4.97512	30.5 signalling.G-proteins	ARAC3/ATROP6/RHO1PS/ROP6 (rho-related protein from plants 6); GTP binding / GTPase
Cit.6160.1.S1_at	AT1G05100.1	-13.7183	30.6 signalling.MAP kinases	MAPKKK18 (Mitogen-activated protein kinase kinase kinase 18); kinase
Cit.13312.1.S1_at	AT2G42880.1	-5.9489	30.6 signalling.MAP kinases	ATMPK20 (Arabidopsis thaliana MAP kinase 20); MAP kinase
Cit.29660.1.S1_s_at	AT2G42880.1	-5.1666	30.6 signalling.MAP kinases	ATMPK20 (Arabidopsis thaliana MAP kinase 20); MAP kinase
			31. Cell organisation
Cit.15707.1.S1_at	AT3G16060.1	-5.4252	31.1 cell.organisation	kinesin motor family protein
Cit.15663.1.S1_at	AT3G19960.1	-4.9684	31.1 cell.organisation	ATATM (myosin 1); motor
Cit.8394.1.S1_x_at	AT1G31730.1	-4.4885	31.4 cell.vesicle transport	epsilon-adaptin, putative
			33. Development
Cit.13836.1.S1_at	AT5G19120.1	4.49236	33.1 development.storage proteins	aspartic-type endopeptidase/ pepsin A
Cit.15958.1.S1_at	AT2G26560.1	6.18047	33.1 development.storage proteins	PLP2 (PHOSPHOLIPASE A 2A); nutrient reservoir
Cit.39178.1.S1_s_at	AT5G06760.1	-390.473	33.2 development.late embryogenesis abundant	late embryogenesis abundant group 1 domain-containing protein / LEA group 1 domain-containing protein
Cit.10894.1.S1_s_at	AT5G06760.1	-230.724	33.2 development.late embryogenesis abundant	late embryogenesis abundant group 1 domain-containing protein / LEA group 1 domain-containing protein
Cit.23585.1.S1_at	AT1G01470.1	-8.6817	33.2 development.late embryogenesis abundant	LEA14 (LATE EMBRYOGENESIS ABUNDANT 14)
Cit.15742.1.S1_at	AT1G75900.1	-23.0925	33.99 development.unspecified	family II extracellular lipase 3 (EXL3)
Cit.35355.1.S1_s_at	AT1G18100.1	-19.0405	33.99 development.unspecified	E12A11; phosphatidylethanolamine binding
Cit.12539.1.S1_at	AT1G18100.1	-16.5515	33.99 development.unspecified	E12A11; phosphatidylethanolamine binding
Cit.10912.1.S1_s_at	AT4G26740.1	-15.285	33.99 development.unspecified	ATS1 (ARABIDOPSIS THALIANA SEED GENE 1); calcium ion binding
Cit.15776.1.S1_at	AT5G64530.1	-13.4401	33.99 development.unspecified	ANAC104/XND1 (Arabidopsis NAC domain containing protein 104); transcription factor
Cit.23552.1.S1_at	AT5G47470.1	-11.4053	33.99 development.unspecified	nodulin MtN21 family protein
Cit.10152.1.S1_s_at	AT4G27410.2	-10.1461	33.99 development.unspecified	RD26 (RESPONSIVE TO DESSICATION 26); transcription factor
Cit.10912.1.S1_at	AT4G26740.1	-9.3943	33.99 development.unspecified	ATS1 (ARABIDOPSIS THALIANA SEED GENE 1); calcium ion binding
Cit.22463.1.S1_s_at	AT4G27410.2	-8.824	33.99 development.unspecified	RD26 (RESPONSIVE TO DESSICATION 26); transcription factor
Cit.1664.1.S1_s_at	AT1G22770.1	-7.273	33.99 development.unspecified	GI (GIGANTEA); binding
Cit.10152.1.S1_at	AT4G27410.2	-6.8207	33.99 development.unspecified	RD26 (RESPONSIVE TO DESSICATION 26); transcription factor
Cit.30363.1.S1_at	AT1G80530.1	-6.7737	33.99 development.unspecified	nodulin family protein
Cit.15951.1.S1_at	AT1G80530.1	-6.7472	33.99 development.unspecified	nodulin family protein
Cit.21430.1.S1_s_at	AT5G13170.1	-5.7505	33.99 development.unspecified	nodulin MtN3 family protein
Cit.10311.1.S1_s_at	AT1G21890.1	-5.3788	33.99 development.unspecified	nodulin MtN21 family protein
Cit.25725.1.S1_at	AT5G65380.1	-4.8817	33.99 development.unspecified	ripening-responsive protein, putative
Cit.22278.1.S1_s_at	AT1G75500.1	4.59348	33.99 development.unspecified	nodulin MtN21 family protein
Cit.17917.1.S1_at	AT1G78020.1	6.70241	33.99 development.unspecified	senescence-associated protein-related
Cit.14663.1.S1_at	AT3G28050.1	7.03235	33.99 development.unspecified	nodulin MtN21 family protein
Cit.5495.1.S1_at	AT2G44670.1	7.12758	33.99 development.unspecified	senescence-associated protein-related
Cit.31377.1.S1_at	AT2G17040.1	8.68056	33.99 development.unspecified	ANAC036 (Arabidopsis NAC domain containing protein 36); transcription factor
			34. Transport
Cit.10770.1.S1_s_at	AT4G30190.1	4.17885	34.1.2 transport.p- and v-ATPases.H+-exporting ATPase	AHA2 (Arabidopsis H(+)-ATPase 2); ATPase
Cit.36227.1.S1_at	AT5G03570.1	4.03226	34.12 transport.metal	iron-responsive transporter-related
Cit.28947.1.S1_at	AT5G64410.1	7.22543	34.13 transport.peptides and oligopeptides	ATOPT4 (oligopeptide transporter 4); oligopeptide transporter
Cit.30005.1.S1_at	AT3G17650.1	11.0375	34.13 transport.peptides and oligopeptides	YSL5 (YELLOW STRIPE LIKE 5); oligopeptide transporter
Cit.266.1.S1_at	AT5G47560.1	-8.1536	34.14 transport.unspecified cations	ATSDAT/ATTDT (TONOPLAST DICARBOXYLATE TRANSPORTER); malate transmembrane transporter/ sodium:dicarboxylate symporter
Cit.29886.1.S1_at	AT3G13080.2	4.19463	34.16 transport.ABC transporters and multidrug resistance systems	ATMRP3 (Arabidopsis thaliana multidrug resistance-associated protein 3)
Cit.9300.1.S1_s_at	AT3G28860.1	4.21941	34.16 transport.ABC transporters and multidrug resistance systems	ATMDR11/ATPGP19/MDR1/MDR11/PGP19 (P-GLYCOPROTEIN 19); ATPase, coupled to transmembrane movement of substances / auxin efflux tr
Cit.17464.1.S1_at	AT3G21090.1	5.04286	34.16 transport.ABC transporters and multidrug resistance systems	ABC transporter family protein
Cit.21573.1.S1_at	AT3G13080.2	6.57895	34.16 transport.ABC transporters and multidrug resistance systems	ATMRP3 (Arabidopsis thaliana multidrug resistance-associated protein 3)
Cit.23189.1.S1_at	AT2G13610.1	7.44048	34.16 transport.ABC transporters and multidrug resistance systems	ABC transporter family protein
Cit.541.1.S1_at	AT4G35100.1	4.79616	34.19.1 transport.Major Intrinsic Proteins.PIP	PIP3 (PLASMA MEMBRANE INTRINSIC PROTEIN 3); water channel
Cit.589.1.S1_x_at	AT5G60660.1	5.01002	34.19.1 transport.Major Intrinsic Proteins.PIP	PIP2;4/PIP2F (plasma membrane intrinsic protein 2;4); water channel
Cit.16972.1.S1_x_at	AT5G60660.1	5.62114	34.19.1 transport.Major Intrinsic Proteins.PIP	PIP2;4/PIP2F (plasma membrane intrinsic protein 2;4); water channel
Cit.610.1.S1_x_at	AT5G60660.1	6.26174	34.19.1 transport.Major Intrinsic Proteins.PIP	PIP2;4/PIP2F (plasma membrane intrinsic protein 2;4); water channel
Cit.29336.1.S1_x_at	AT5G60660.1	6.30915	34.19.1 transport.Major Intrinsic Proteins.PIP	PIP2;4/PIP2F (plasma membrane intrinsic protein 2;4); water channel
Cit.19860.1.S1_s_at	AT5G60660.1	7.27802	34.19.1 transport.Major Intrinsic Proteins.PIP	PIP2;4/PIP2F (plasma membrane intrinsic protein 2;4); water channel
Cit.29357.1.S1_s_at	AT4G35100.1	15.674	34.19.1 transport.Major Intrinsic Proteins.PIP	PIP3 (PLASMA MEMBRANE INTRINSIC PROTEIN 3); water channel
Cit.413.1.S1_s_at	AT4G35100.1	41.1523	34.19.1 transport.Major Intrinsic Proteins.PIP	PIP3 (PLASMA MEMBRANE INTRINSIC PROTEIN 3); water channel
Cit.16781.1.S1_at	AT1G17810.1	-10.339	34.19.2 transport.Major Intrinsic Proteins.TIP	BETA-TIP (BETA-TONOPLAST INTRINSIC PROTEIN); water channel
Cit.9844.1.S1_s_at	AT4G01470.1	7.11238	34.19.2 transport.Major Intrinsic Proteins.TIP	GAMMA-TIP3/TIP1;3 (tonoplast intrinsic protein 1;3); water channel
Cit.30539.1.S1_s_at	AT4G01470.1	16.6389	34.19.2 transport.Major Intrinsic Proteins.TIP	GAMMA-TIP3/TIP1;3 (tonoplast intrinsic protein 1;3); water channel
Cit.31497.1.S1_at	AT4G18910.1	6.18047	34.19.3 transport.Major Intrinsic Proteins.NIP	NIP1;2/NLM2 (NOD26-like intrinsic protein 1;2); water channel
Cit.38503.1.S1_at	AT1G79820.2	-5.6668	34.2 transport.sugars	SGB1; carbohydrate transmembrane transporter/ sugar:hydrogen ion symporter
Cit.29977.1.S1_at	AT4G21480.1	6.34518	34.2 transport.sugars	glucose transporter, putative
Cit.18986.1.S1_s_at	AT5G18840.1	12.6743	34.2 transport.sugars	sugar transporter, putative
Cit.9080.1.S1_s_at	AT5G57110.1	-4.4454	34.21 transport.calcium	ACA8 (AUTOINHIBITED CA2+ -ATPASE, ISOFORM 8); calcium-transporting ATPase/ calmodulin binding
Cit.23953.1.S1_s_at	AT5G57110.1	-4.2423	34.21 transport.calcium	ACA8 (AUTOINHIBITED CA2+ -ATPASE, ISOFORM 8); calcium-transporting ATPase/ calmodulin binding
Cit.16165.1.S1_at	AT1G77380.1	-4.8248	34.3 transport.amino acids	AAP3 (amino acid permease 3); amino acid transmembrane transporter
Cit.5113.1.S1_at	AT1G80510.1	4.84262	34.3 transport.amino acids	amino acid transporter family protein
Cit.22655.1.S1_s_at	AT5G20380.1	-4.5782	34.7 transport.phosphate	transporter-related
Cit.5819.1.S1_at	AT2G28900.1	-6.6402	34.8 transport.metabolite transporters at the envelope membrane	OEP16 (OUTER ENVELOPE PROTEIN 16); P-P-bond-hydrolysis-driven protein transmembrane transporter
Cit.15610.1.S1_s_at	AT4G25450.1	-4.6736	34.8 transport.metabolite transporters at the envelope membrane; 34.16 transport.ABC transporters and multidrug resistance systems	ATNAP8 (Arabidopsis thaliana non-intrinsic ABC protein 8); ATPase, coupled to transmembrane movement of substances
Cit.20717.1.S1_s_at	AT1G07030.1	4.55581	34.9 transport.metabolite transporters at the mitochondrial membrane	mitochondrial substrate carrier family protein
Cit.25107.1.S1_at	AT3G13050.1	-4.7734	34.99 transport.misc	transporter-related
Cit.3767.1.S1_at	AT2G38120.1	5.47945	34.99 transport.misc	AUX1 (AUXIN RESISTANT 1); amino acid transmembrane transporter/ transporter
Cit.30081.1.S1_at	AT3G03620.1	8.1103	34.99 transport.misc	MATE efflux family protein
			35. not assigned
Cit.5514.1.S1_at	AT3G63060.1	-48.0046	35.1 not assigned.no ontology	EDL3 (EID1-LIKE 3)
Cit.17413.1.S1_s_at	AT4G33467.2	-27.0837	35.1 not assigned.no ontology	unknown protein
Cit.20132.1.S1_s_at	AT4G33467.2	-24.4781	35.1 not assigned.no ontology	unknown protein
Cit.12361.1.S1_at	AT5G65280.1	-14.3299	35.1 not assigned.no ontology	GCL1 (GCR2-LIKE 1); catalytic
Cit.12361.1.S1_s_at	AT5G65280.1	-12.1171	35.1 not assigned.no ontology	GCL1 (GCR2-LIKE 1); catalytic
Cit.30028.1.S1_s_at	AT3G24420.1	-10.8816	35.1 not assigned.no ontology	hydrolase, alpha/beta fold family protein
Cit.9523.1.S1_s_at	AT2G47770.1	-9.9396	35.1 not assigned.no ontology	benzodiazepine receptor-related
Cit.36070.1.S1_at	AT2G23970.1	-9.9085	35.1 not assigned.no ontology	defense-related protein, putative
Cit.19329.1.S1_at	AT5G65280.1	-8.3296	35.1 not assigned.no ontology	GCL1 (GCR2-LIKE 1); catalytic
Cit.445.1.S1_s_at	AT5G01300.1	-7.6505	35.1 not assigned.no ontology	phosphatidylethanolamine-binding family protein
Cit.28003.1.S1_at	AT3G24420.1	-7.3404	35.1 not assigned.no ontology	hydrolase, alpha/beta fold family protein
Cit.17413.1.S1_at	AT4G33467.1	-5.9759	35.1 not assigned.no ontology	unknown protein
Cit.4799.1.S1_s_at	AT3G10970.3	-5.8878	35.1 not assigned.no ontology	haloacid dehalogenase-like hydrolase family protein
Cit.28332.1.S1_at	AT2G26600.1	-5.5465	35.1 not assigned.no ontology	glycosyl hydrolase family 17 protein
Cit.4799.1.S1_at	AT3G10970.1	-5.1889	35.1 not assigned.no ontology	haloacid dehalogenase-like hydrolase family protein
Cit.38855.1.S1_at	AT3G23530.1	-4.8814	35.1 not assigned.no ontology	cyclopropane fatty acid synthase, putative / CPA-FA synthase, putative
Cit.9702.1.S1_at	AT5G42050.1	-4.4037	35.1 not assigned.no ontology	similar to unknown protein [Arabidopsis thaliana] (TAIR:AT3G27090.1); similar to unknown [Populus trichocarpa] (GB:ABK95892.1);
Cit.9702.1.S1_x_at	AT5G42050.1	-4.3589	35.1 not assigned.no ontology	similar to unknown protein [Arabidopsis thaliana] (TAIR:AT3G27090.1); similar to unknown [Populus trichocarpa] (GB:ABK95892.1);
Cit.38661.1.S1_at	AT3G14810.1	4.29	35.1 not assigned.no ontology	mechanosensitive ion channel domain-containing protein / MS ion channel domain-containing protein
Cit.11546.1.S1_at	AT3G26510.5	4.81232	35.1 not assigned.no ontology	octicosapeptide/Phox/Bem1p (PB1) domain-containing protein
Cit.10927.1.S1_s_at	AT3G11660.1	4.9505	35.1 not assigned.no ontology	NHL1 (NDR1/HIN1-like 1)
Cit.1231.1.S1_s_at	AT5G51550.1	5.13347	35.1 not assigned.no ontology	phosphate-responsive 1 family protein
Cit.12980.1.S1_x_at	AT2G17230.1	5.27983	35.1 not assigned.no ontology	phosphate-responsive 1 family protein
Cit.28124.1.S1_at	AT1G74190.1	5.42594	35.1 not assigned.no ontology	leucine-rich repeat family protein
Cit.12519.1.S1_s_at	AT4G36910.1	5.7241	35.1 not assigned.no ontology	LEJ2 (LOSS OF THE TIMING OF ET AND JA BIOSYNTHESIS 2)
Cit.15757.1.S1_at	AT2G45760.1	5.73066	35.1 not assigned.no ontology	BAP2 (BON ASSOCIATION PROTEIN 2)
Cit.1691.1.S1_s_at	AT1G64350.1	5.76701	35.1 not assigned.no ontology	SEH1H; nucleotide binding
Cit.17307.1.S1_at	AT4G14305.1	5.83431	35.1 not assigned.no ontology	similar to PMP22 (peroxisomal membrane protein 22) [Arabidopsis thaliana] (TAIR:AT4G04470.1); similar to hypothetical protein [Vi
Cit.15031.1.S1_at	AT2G17120.1	5.87199	35.1 not assigned.no ontology	LYM2 (LYSM DOMAIN GPI-ANCHORED PROTEIN 2 PRECURSOR)
Cit.3801.1.S1_s_at	AT2G37200.1	6.15006	35.1 not assigned.no ontology	integral membrane protein, putative
Cit.32529.1.S1_at	AT5G42930.1	6.17665	35.1 not assigned.no ontology	triacylglycerol lipase
Cit.18272.1.S1_at	AT3G17668.1	6.45161	35.1 not assigned.no ontology	heat shock protein binding / unfolded protein binding
Cit.16085.1.S1_at	AT2G22880.1	6.52316	35.1 not assigned.no ontology	VQ motif-containing protein
Cit.9667.1.S1_at	AT1G28400.1	6.62252	35.1 not assigned.no ontology	similar to unknown protein [Arabidopsis thaliana] (TAIR:AT2G33850.1); similar to unknown [Brassica napus] (GB:AAC06020.1)
Cit.5132.1.S1_at	AT1G17200.1	6.65779	35.1 not assigned.no ontology	integral membrane family protein
Cit.8767.1.S1_at	AT5G23760.1	6.76133	35.1 not assigned.no ontology	heavy-metal-associated domain-containing protein
Cit.28632.1.S1_at	AT5G16220.1	7.14286	35.1 not assigned.no ontology	octicosapeptide/Phox/Bem1p (PB1) domain-containing protein
Cit.14966.1.S1_at	AT5G62740.1	7.20461	35.1 not assigned.no ontology	band 7 family protein
Cit.3554.1.S1_s_at	AT1G22880.1	7.40192	35.1 not assigned.no ontology	ATCEL5/ATGH9B4 (ARABIDOPSIS THALIANA GLYCOSYL HYDROLASE 9B4); hydrolase, hydrolyzing O-glycosyl compounds
Cit.14449.1.S1_at	AT2G38310.1	7.73395	35.1 not assigned.no ontology	similar to unknown protein [Arabidopsis thaliana] (TAIR:AT5G05440.1); similar to unnamed protein product [Vitis vinifera] (GB:C
Cit.6803.1.S1_s_at	AT5G42930.1	7.74593	35.1 not assigned.no ontology	triacylglycerol lipase
Cit.10864.1.S1_s_at	AT3G20820.1	8.00641	35.1 not assigned.no ontology	leucine-rich repeat family protein
Cit.4407.1.S1_s_at	AT2G39420.1	8.13008	35.1 not assigned.no ontology	esterase/lipase/thioesterase family protein
Cit.5510.1.S1_at	AT1G03220.1	8.45309	35.1 not assigned.no ontology	extracellular dermal glycoprotein, putative / EDGP, putative
Cit.9664.1.S1_s_at	AT1G28400.1	8.86525	35.1 not assigned.no ontology	similar to unknown protein [Arabidopsis thaliana] (TAIR:AT2G33850.1); similar to unknown [Brassica napus] (GB:AAC06020.1)
Cit.1441.1.S1_at	AT3G26040.1	9.67118	35.1 not assigned.no ontology	transferase family protein
Cit.14153.1.S1_s_at	AT1G68825.1	10.0301	35.1 not assigned.no ontology	DVL5/RTFL15 (ROTUNDIFOLIA LIKE 15)
Cit.25617.1.S1_s_at	AT2G38310.1	11.9474	35.1 not assigned.no ontology	similar to unknown protein [Arabidopsis thaliana] (TAIR:AT5G05440.1); similar to unnamed protein product [Vitis vinifera] (GB:C
Cit.26572.1.S1_s_at	AT5G42930.1	12.0048	35.1 not assigned.no ontology	triacylglycerol lipase
Cit.4771.1.S1_s_at	AT4G24340.1	12.0919	35.1 not assigned.no ontology	phosphorylase family protein
Cit.30534.1.S1_s_at	AT1G28400.1	12.6103	35.1 not assigned.no ontology	similar to unknown protein [Arabidopsis thaliana] (TAIR:AT2G33850.1); similar to unknown [Brassica napus] (GB:AAC06020.1)
Cit.9446.1.S1_s_at	AT2G38310.1	13.624	35.1 not assigned.no ontology	similar to unknown protein [Arabidopsis thaliana] (TAIR:AT5G05440.1); similar to unnamed protein product [Vitis vinifera] (GB:C
Cit.29766.1.S1_s_at	AT1G03220.1	15.2672	35.1 not assigned.no ontology	extracellular dermal glycoprotein, putative / EDGP, putative
Cit.12693.1.S1_at	AT4G17370.1	15.625	35.1 not assigned.no ontology	oxidoreductase family protein
Cit.19129.1.S1_at	AT1G03220.1	16.6667	35.1 not assigned.no ontology	extracellular dermal glycoprotein, putative / EDGP, putative
Cit.14918.1.S1_at	AT1G03220.1	20.1207	35.1 not assigned.no ontology	extracellular dermal glycoprotein, putative / EDGP, putative
Cit.29411.1.S1_s_at	AT3G26040.1	36.9004	35.1 not assigned.no ontology	transferase family protein
Cit.36604.1.S1_at	AT3G17520.1	-34.6403	35.1.22 not assigned.no ontology.late embryogenesis abundant domain-containing protein	late embryogenesis abundant domain-containing protein / LEA domain-containing protein
Cit.19182.1.S1_at	AT3G17520.1	-18.5988	35.1.22 not assigned.no ontology.late embryogenesis abundant domain-containing protein	late embryogenesis abundant domain-containing protein / LEA domain-containing protein
Cit.5487.1.S1_at	AT1G61350.1	5.33333	35.1.3 not assigned.no ontology.armadillo/beta-catenin repeat family protein	armadillo/beta-catenin repeat family protein
Cit.12897.1.S1_at	AT5G28640.1	21.4133	35.1.40 not assigned.no ontology.glycine rich proteins	AN3 (ANGUSITFOLIA3)
Cit.13579.1.S1_s_at	AT5G65660.1	5.52792	35.1.41 not assigned.no ontology.hydroxyproline rich proteins	hydroxyproline-rich glycoprotein family protein
Cit.4353.1.S1_at	AT5G09530.1	16.4474	35.1.41 not assigned.no ontology.hydroxyproline rich proteins	hydroxyproline-rich glycoprotein family protein
Cit.4353.1.S1_s_at	AT5G09530.1	40.4858	35.1.41 not assigned.no ontology.hydroxyproline rich proteins	hydroxyproline-rich glycoprotein family protein
Cit.6863.1.S1_s_at	AT1G12810.1	-4.9113	35.1.42 not assigned.no ontology.proline rich family	proline-rich family protein
Cit.15387.1.S1_at	AT2G41080.1	-7.8037	35.1.5 not assigned.no ontology.pentatricopeptide (PPR) repeat-containing protein	pentatricopeptide (PPR) repeat-containing protein
Cit.5085.1.S1_at	AT5G63350.1	-37.802	35.2 not assigned.unknown	similar to unknown protein [Arabidopsis thaliana] (TAIR:AT3G48510.1); similar to unnamed protein product [Vitis vinifera] (GB:C
Cit.12380.1.S1_at	AT4G24380.1	-29.5462	35.2 not assigned.unknown	hydrolase, acting on ester bonds
Cit.2391.1.S1_s_at	AT5G47900.1	-24.7413	35.2 not assigned.unknown	similar to unknown protein [Arabidopsis thaliana] (TAIR:AT5G27730.1); similar to unnamed protein product [Vitis vinifera] (GB:C
Cit.20302.1.S1_s_at	AT5G66780.1	-22.9148	35.2 not assigned.unknown	similar to unknown [Ammopiptanthus mongolicus] (GB:AAW33981.1)
Cit.20975.1.S1_s_at	AT4G24380.1	-16.9347	35.2 not assigned.unknown	hydrolase, acting on ester bonds
Cit.8454.1.S1_at	AT5G04000.1	-15.2461	35.2 not assigned.unknown	similar to hypothetical protein [Vitis vinifera] (GB:CAN76250.1)
Cit.28185.1.S1_at	AT1G17030.1	-14.2559	35.2 not assigned.unknown	similar to unknown protein [Arabidopsis thaliana] (TAIR:AT2G47010.2); similar to unknown protein [Arabidopsis thaliana] (TAIR:AT2
Cit.25381.1.S1_at	AT1G29820.1	-11.8976	35.2 not assigned.unknown	similar to unknown protein [Arabidopsis thaliana] (TAIR:AT1G29830.2); similar to unknown protein [Arabidopsis thaliana] (TAIR:A
Cit.35205.1.S1_at	AT2G47010.1	-11.8299	35.2 not assigned.unknown	similar to unknown protein [Arabidopsis thaliana] (TAIR:AT1G17030.1); similar to hypothetical protein [Vitis vinifera] (GB:CAN6
Cit.1740.1.S1_s_at	AT2G27385.1	-10.844	35.2 not assigned.unknown	similar to unknown protein [Arabidopsis thaliana] (TAIR:AT5G22430.1); similar to hypothetical protein [Vitis vinifera] (GB:CAN6
Cit.6671.1.S1_s_at	AT5G19875.1	-10.1421	35.2 not assigned.unknown	similar to unknown protein [Arabidopsis thaliana] (TAIR:AT2G31940.1); similar to hypothetical protein MtrDRAFT_AC155880g29v2 [Med
Cit.18933.1.S1_at	AT2G21180.1	-8.5447	35.2 not assigned.unknown	similar to Os03g0249700 [Oryza sativa (japonica cultivar-group)] (GB:NP_001049562.1)
Cit.24033.1.S1_at	AT5G19875.1	-7.5669	35.2 not assigned.unknown	similar to unknown protein [Arabidopsis thaliana] (TAIR:AT2G31940.1); similar to hypothetical protein MtrDRAFT_AC155880g29v2 [Med
Cit.5793.1.S1_s_at	AT3G03341.1	-6.9443	35.2 not assigned.unknown	similar to Os01g0644200 [Oryza sativa (japonica cultivar-group)] (GB:NP_001043697.1); similar to unknown [Picea sitchensis] (GB:ABK
Cit.9161.1.S1_s_at	AT1G15270.1	-6.8823	35.2 not assigned.unknown	similar to unknown protein [Arabidopsis thaliana] (TAIR:AT3G16040.1); similar to hypothetical protein [Plantago major] (GB:CAH594
Cit.15388.1.S1_s_at	AT1G29820.1	-6.6045	35.2 not assigned.unknown	similar to unknown protein [Arabidopsis thaliana] (TAIR:AT1G29830.2); similar to unknown protein [Arabidopsis thaliana] (TAIR:A
Cit.24378.1.S1_at	AT2G40550.1	-6.5308	35.2 not assigned.unknown	similar to unnamed protein product [Vitis vinifera] (GB:CAO41481.1); contains domain PTHR13489 (PTHR13489)
Cit.31273.1.S1_at	AT5G67210.1	-6.4653	35.2 not assigned.unknown	nucleic acid binding / pancreatic ribonuclease
Cit.3262.1.S1_s_at	AT3G22520.1	-6.3948	35.2 not assigned.unknown	similar to unknown protein [Arabidopsis thaliana] (TAIR:AT4G14840.1); similar to unnamed protein product [Vitis vinifera] (GB:CAO
Cit.6328.1.S1_at	AT1G61260.1	-6.1161	35.2 not assigned.unknown	similar to unknown protein [Arabidopsis thaliana] (TAIR:AT1G11220.1); similar to unknown [Populus trichocarpa] (GB:ABK92540.1);
Cit.28225.1.S1_at	AT5G47410.1	-6.0756	35.2 not assigned.unknown	similar to hypothetical protein 25.t00068 [Brassica oleracea] (GB:ABD64961.1)
Cit.20792.1.S1_s_at	AT3G63270.1	-5.7336	35.2 not assigned.unknown	similar to unknown protein [Arabidopsis thaliana] (TAIR:AT3G55350.1); similar to unnamed protein product [Vitis vinifera] (GB:C
Cit.10916.1.S1_at	AT5G02020.1	-5.6903	35.2 not assigned.unknown	similar to unknown protein [Arabidopsis thaliana] (TAIR:AT3G55646.1); similar to unknown protein [Arabidopsis thaliana] (TAIR:AT5G5
Cit.22135.1.S1_at	AT5G47635.1	-5.527	35.2 not assigned.unknown	similar to unknown protein [Arabidopsis thaliana] (TAIR:AT2G40113.1); similar to hypothetical protein 31.t00008 [Brassica olera
Cit.15156.1.S1_at	AT5G50100.1	-5.145	35.2 not assigned.unknown	similar to PBng143 [Vigna radiata] (GB:BAB82450.1); contains InterPro domain Thioredoxin-like fold (InterPro:IPR012336); contai
Cit.25112.1.S1_x_at	AT5G46030.1	-5.1447	35.2 not assigned.unknown	Identical to Transcription elongation factor 1 homolog [Arabidopsis Thaliana] (GB:Q8LEF3;GB:Q9FNL9); similar to Os07g0631100 [O
Cit.20133.1.S1_at	AT2G22790.1	-5.0975	35.2 not assigned.unknown	similar to unknown protein [Arabidopsis thaliana] (TAIR:AT5G67020.1); similar to unnamed protein product [Vitis vinifera] (GB:CAO
Cit.10914.1.S1_s_at	AT5G02020.1	-5.0026	35.2 not assigned.unknown	similar to unknown protein [Arabidopsis thaliana] (TAIR:AT3G55646.1); similar to unknown protein [Arabidopsis thaliana] (TAIR:AT5G5
Cit.36490.1.S1_s_at	AT3G45090.1	-4.931	35.2 not assigned.unknown	2-phosphoglycerate kinase-related
Cit.38072.1.S1_at	AT5G04830.1	-4.8963	35.2 not assigned.unknown	similar to unknown [Populus trichocarpa x Populus deltoides] (GB:ABK96633.1); contains domain SSF54427 (SSF54427)
Cit.6234.1.S1_at	AT1G08040.1	-4.8584	35.2 not assigned.unknown	similar to unknown protein [Arabidopsis thaliana] (TAIR:AT2G28310.2); similar to unknown protein [Arabidopsis thaliana] (TAIR:AT2
Cit.12853.1.S1_s_at	AT1G34630.1	-4.7743	35.2 not assigned.unknown	similar to unknown protein [Arabidopsis thaliana] (TAIR:AT5G51150.1); similar to Os03g0190900 [Oryza sativa (japonica cultivar-
Cit.26539.1.S1_at	AT4G19390.1	-4.7502	35.2 not assigned.unknown	similar to unknown protein [Arabidopsis thaliana] (TAIR:AT5G13720.1); similar to unnamed protein product [Vitis vinifera] (GB:C
Cit.25090.1.S1_at	AT3G10940.1	-4.6906	35.2 not assigned.unknown	protein phosphatase-related
Cit.28210.1.S1_at	AT5G38660.1	-4.4652	35.2 not assigned.unknown	APE1 (ACCLIMATION OF PHOTOSYNTHESIS TO ENVIRONMENT)
Cit.17396.1.S1_at	AT3G56290.1	-4.4336	35.2 not assigned.unknown	similar to hypothetical protein [Vitis vinifera] (GB:CAN75527.1)
Cit.24048.1.S1_at	AT5G50350.1	-4.3904	35.2 not assigned.unknown	similar to unnamed protein product [Vitis vinifera] (GB:CAO38827.1)
Cit.20730.1.S1_at	AT2G35290.1	-4.1905	35.2 not assigned.unknown	similar to unnamed protein product [Vitis vinifera] (GB:CAO63442.1)
Cit.18731.1.S1_at	AT4G09890.1	4.03877	35.2 not assigned.unknown	similar to unknown protein [Arabidopsis thaliana] (TAIR:AT2G47480.1); similar to unknown [Populus trichocarpa] (GB:ABK92947.1)
Cit.15194.1.S1_at	AT1G79160.1	4.04694	35.2 not assigned.unknown	similar to unknown protein [Arabidopsis thaliana] (TAIR:AT1G16500.1); similar to unnamed protein product [Vitis vinifera] (GB:C
Cit.13706.1.S1_s_at	AT4G27450.1	4.07	35.2 not assigned.unknown	similar to unknown protein [Arabidopsis thaliana] (TAIR:AT3G15450.1); similar to unnamed protein product [Vitis vinifera] (GB:C
Cit.30789.1.S1_s_at	AT2G45600.1	4.10172	35.2 not assigned.unknown	hydrolase
Cit.2447.1.S1_s_at	AT1G57680.1	4.10846	35.2 not assigned.unknown	similar to unnamed protein product [Vitis vinifera] (GB:CAO46875.1); contains InterPro domain Uncharacterised conserved protein
Cit.13644.1.S1_x_at	AT3G29780.1	4.14079	35.2 not assigned.unknown	RALFL27 (RALF-LIKE 27)
Cit.3195.1.S1_at	AT1G33055.1	4.17885	35.2 not assigned.unknown	unknown protein
Cit.17648.1.S1_x_at	AT3G16640.1	4.1841	35.2 not assigned.unknown	TCTP (TRANSLATIONALLY CONTROLLED TUMOR PROTEIN)
Cit.14151.1.S1_s_at	AT3G13677.1	4.26439	35.2 not assigned.unknown	similar to unknown [Populus trichocarpa] (GB:ABK93532.1)
Cit.11510.1.S1_s_at	AT4G37300.1	4.43459	35.2 not assigned.unknown	MEE59 (maternal effect embryo arrest 59)
Cit.28164.1.S1_s_at	AT5G44450.1	4.45831	35.2 not assigned.unknown	similar to hypothetical protein OsI_013284 [Oryza sativa (indica cultivar-group)] (GB:EAY92051.1); similar to unknown protein [
Cit.6856.1.S1_s_at	AT4G24700.1	4.46828	35.2 not assigned.unknown	unknown protein
Cit.14288.1.S1_at	AT5G06930.1	4.48632	35.2 not assigned.unknown	similar to nucleolar protein gar2-related [Arabidopsis thaliana] (TAIR:AT2G42320.1); similar to nucleolar protein gar2-related [A
Cit.12599.1.S1_at	AT1G13380.1	4.55789	35.2 not assigned.unknown	similar to unknown protein [Arabidopsis thaliana] (TAIR:AT4G27435.1); similar to unnamed protein product [Vitis vinifera] (GB:CAO
Cit.14725.1.S1_at	AT3G04890.1	4.56413	35.2 not assigned.unknown	similar to unknown protein [Arabidopsis thaliana] (TAIR:AT2G46100.1); similar to unknown [Picea sitchensis] (GB:ABK21558.1); cont
Cit.7382.1.S1_at	AT1G49660.1	4.57457	35.2 not assigned.unknown	ATCXE5 (ARABIDOPSIS THALIANA CARBOXYESTERASE 5); carboxylesterase
Cit.23321.1.S1_x_at	AT3G16640.1	4.67727	35.2 not assigned.unknown	TCTP (TRANSLATIONALLY CONTROLLED TUMOR PROTEIN)
Cit.17651.1.S1_x_at	AT3G16640.1	4.75511	35.2 not assigned.unknown	TCTP (TRANSLATIONALLY CONTROLLED TUMOR PROTEIN)
Cit.31467.1.S1_at	AT3G62990.1	4.75737	35.2 not assigned.unknown	similar to unknown protein [Arabidopsis thaliana] (TAIR:AT2G47950.1)
Cit.17559.1.S1_s_at	AT4G27745.1	4.79846	35.2 not assigned.unknown	Identical to Protein yippee-like At4g27745 [Arabidopsis Thaliana] (GB:Q9T096;GB:Q2V3E1); similar to yippee family protein [Arab
Cit.12257.1.S1_s_at	AT1G19130.1	4.94315	35.2 not assigned.unknown	similar to unknown [Populus trichocarpa] (GB:ABK94529.1); contains InterPro domain Protein of unknown function DUF985 (InterPro:I
Cit.6675.1.S1_at	AT3G54260.1	4.9456	35.2 not assigned.unknown	similar to unknown protein [Arabidopsis thaliana] (TAIR:AT2G42570.1); similar to unnamed protein product [Vitis vinifera] (GB:C
Cit.34184.1.S1_s_at	AT5G13220.1	5.06073	35.2 not assigned.unknown	JAS1/JAZ10/TIFY9 (JASMONATE-ZIM-DOMAIN PROTEIN 10)
Cit.4695.1.S1_at	AT5G64130.1	5.12295	35.2 not assigned.unknown	similar to unknown protein [Arabidopsis thaliana] (TAIR:AT1G69510.2); similar to unknown protein [Arabidopsis thaliana] (TAIR:A
Cit.19334.1.S1_at	AT5G46790.1	5.15464	35.2 not assigned.unknown	similar to unknown protein [Arabidopsis thaliana] (TAIR:AT4G17870.1); similar to Streptomyces cyclase/dehydrase family protein
Cit.20019.1.S1_x_at	AT3G16640.1	5.18672	35.2 not assigned.unknown	TCTP (TRANSLATIONALLY CONTROLLED TUMOR PROTEIN)
Cit.17826.1.S1_s_at	AT3G13510.1	5.21376	35.2 not assigned.unknown	similar to unknown protein [Arabidopsis thaliana] (TAIR:AT1G55360.1); similar to unknown protein [Arabidopsis thaliana] (TAIR:AT5
Cit.23622.1.S1_s_at	AT2G47485.1	5.30786	35.2 not assigned.unknown	binding
Cit.13536.1.S1_at	AT2G45600.1	5.3135	35.2 not assigned.unknown	hydrolase
Cit.15210.1.S1_at	AT1G72510.1	5.39957	35.2 not assigned.unknown	similar to unknown protein [Arabidopsis thaliana] (TAIR:AT2G09970.1); similar to hypothetical protein [Vitis vinifera] (GB:CAN7
Cit.6493.1.S1_at	AT1G77400.1	5.44662	35.2 not assigned.unknown	similar to hydroxyproline-rich glycoprotein family protein [Arabidopsis thaliana] (TAIR:AT1G21695.1)
Cit.33707.1.S1_at	AT4G27900.1	5.50661	35.2 not assigned.unknown	similar to unknown protein [Arabidopsis thaliana] (TAIR:AT5G53420.1); similar to unnamed protein product [Vitis vinifera] (GB:C
Cit.20309.1.S1_s_at	AT2G40430.1	5.5371	35.2 not assigned.unknown	Identical to Uncharacterized protein At2g40430 [Arabidopsis Thaliana] (GB:O22892;GB:Q93XZ8); similar to unnamed protein product
Cit.5137.1.S1_s_at	AT3G15530.2	5.55247	35.2 not assigned.unknown	methyltransferase
Cit.2910.1.S1_at	AT5G20190.1	5.62114	35.2 not assigned.unknown	binding
Cit.16693.1.S1_at	AT3G45900.1	5.66893	35.2 not assigned.unknown	similar to unknown protein [Arabidopsis thaliana] (TAIR:AT5G53020.1); similar to unnamed protein product [Vitis vinifera] (GB:C
Cit.17438.1.S1_at	AT5G35525.1	5.69801	35.2 not assigned.unknown	similar to unknown protein [Arabidopsis thaliana] (TAIR:AT1G14870.1); similar to unnamed protein product [Vitis vinifera] (GB:C
Cit.6565.1.S1_s_at	AT2G29510.1	5.78704	35.2 not assigned.unknown	similar to unknown protein [Arabidopsis thaliana] (TAIR:AT5G59020.1); similar to unnamed protein product [Vitis vinifera] (GB:C
Cit.31404.1.S1_s_at	AT3G15530.2	5.97015	35.2 not assigned.unknown	methyltransferase
Cit.14112.1.S1_at	AT5G67390.1	5.98444	35.2 not assigned.unknown	similar to unknown protein [Arabidopsis thaliana] (TAIR:AT1G69360.1); similar to unnamed protein product [Vitis vinifera] (GB:C
Cit.13706.1.S1_at	AT4G27450.1	6.02773	35.2 not assigned.unknown	similar to unknown protein [Arabidopsis thaliana] (TAIR:AT3G15450.1); similar to unnamed protein product [Vitis vinifera] (GB:C
Cit.28027.1.S1_at	AT5G48540.1	6.03865	35.2 not assigned.unknown	33 kDa secretory protein-related
Cit.24698.1.S1_s_at	AT2G39560.1	6.06796	35.2 not assigned.unknown	similar to hypothetical protein [Vitis vinifera] (GB:CAN69364.1); contains domain PROKAR_LIPOPROTEIN (PS51257)
Cit.21112.1.S1_s_at	AT1G79260.1	6.13121	35.2 not assigned.unknown	Identical to Uncharacterized protein At1g79260 [Arabidopsis Thaliana] (GB:O64527); similar to hypothetical protein [Vitis vinif
Cit.7494.1.S1_at	AT1G28100.3	6.16143	35.2 not assigned.unknown	similar to unnamed protein product [Vitis vinifera] (GB:CAO68677.1)
Cit.25727.1.S1_s_at	AT3G63430.1	6.3012	35.2 not assigned.unknown	similar to unknown protein [Arabidopsis thaliana] (TAIR:AT1G18620.2); similar to unknown protein [Arabidopsis thaliana] (TAIR:A
Cit.30441.1.S1_at	AT3G16640.1	6.45161	35.2 not assigned.unknown	TCTP (TRANSLATIONALLY CONTROLLED TUMOR PROTEIN)
Cit.4857.1.S1_s_at	AT5G08050.1	6.96379	35.2 not assigned.unknown	similar to unnamed protein product [Vitis vinifera] (GB:CAO62462.1); similar to unknown [Populus trichocarpa] (GB:ABK95457.1); co
Cit.30600.1.S1_s_at	AT1G55360.1	7.04225	35.2 not assigned.unknown	similar to unknown protein [Arabidopsis thaliana] (TAIR:AT5G56530.1); similar to unknown protein [Arabidopsis thaliana] (TAIR:A
Cit.15347.1.S1_at	AT1G18000.1	7.16846	35.2 not assigned.unknown	similar to unknown protein [Arabidopsis thaliana] (TAIR:AT1G18010.1); similar to unnamed protein product [Vitis vinifera] (GB:CAO
Cit.16378.1.S1_at	AT3G29180.1	7.25163	35.2 not assigned.unknown	similar to unknown protein [Arabidopsis thaliana] (TAIR:AT5G39430.1); similar to unnamed protein product [Vitis vinifera] (GB:C
Cit.30157.1.S1_at	AT5G41761.1	7.3692	35.2 not assigned.unknown	similar to unknown protein [Arabidopsis thaliana] (TAIR:AT3G55570.1); similar to unknown [Populus trichocarpa x Populus deltoid
Cit.22632.1.S1_at	AT5G40460.1	7.38007	35.2 not assigned.unknown	similar to unknown protein [Arabidopsis thaliana] (TAIR:AT3G27630.1); similar to hypothetical protein [Vitis vinifera] (GB:CAN5
Cit.15616.1.S1_at	AT3G60320.1	7.4129	35.2 not assigned.unknown	DNA binding
Cit.5116.1.S1_at	AT1G29290.1	7.96178	35.2 not assigned.unknown	similar to hypothetical protein [Vitis vinifera] (GB:CAN69942.1)
Cit.38812.1.S1_at	AT2G39560.1	7.96813	35.2 not assigned.unknown	similar to hypothetical protein [Vitis vinifera] (GB:CAN69364.1); contains domain PROKAR_LIPOPROTEIN (PS51257)
Cit.30165.1.S1_at	AT2G35880.1	8.05153	35.2 not assigned.unknown	similar to unknown protein [Arabidopsis thaliana] (TAIR:AT4G32330.3); similar to unknown protein [Arabidopsis thaliana] (TAIR:A
Cit.6020.1.S1_at	AT1G11440.1	8.09061	35.2 not assigned.unknown	similar to glycine-rich protein [Arabidopsis thaliana] (TAIR:AT3G29075.1); similar to hypothetical protein [Vitis vinifera] (GB:C
Cit.18299.1.S1_at	AT2G23270.1	8.15661	35.2 not assigned.unknown	similar to unknown protein [Arabidopsis thaliana] (TAIR:AT4G37290.1); similar to hypothetical protein [Vitis vinifera] (GB:CAN628
Cit.20498.1.S1_at	AT3G29034.1	8.15661	35.2 not assigned.unknown	unknown protein
Cit.21325.1.S1_s_at	AT1G75060.1	8.84956	35.2 not assigned.unknown	similar to unknown protein [Arabidopsis thaliana] (TAIR:AT1G19330.2); similar to unnamed protein product [Vitis vinifera] (GB:C
Cit.25727.1.S1_at	AT3G63430.1	12.8866	35.2 not assigned.unknown	similar to unknown protein [Arabidopsis thaliana] (TAIR:AT1G18620.2); similar to unknown protein [Arabidopsis thaliana] (TAIR:A
Cit.35313.1.S1_s_at	AT2G20670.1	13.3156	35.2 not assigned.unknown	similar to unknown protein [Arabidopsis thaliana] (TAIR:AT4G32480.1); similar to unnamed protein product [Vitis vinifera] (GB:CAO
Cit.7295.1.S1_at	AT5G59080.1	14.3885	35.2 not assigned.unknown	similar to unknown protein [Arabidopsis thaliana] (TAIR:AT5G02020.1); similar to unnamed protein product [Vitis vinifera] (GB:C
Cit.23883.1.S1_s_at	AT1G29050.1	14.4928	35.2 not assigned.unknown	similar to unknown protein [Arabidopsis thaliana] (TAIR:AT2G34070.1); similar to unnamed protein product [Vitis vinifera] (GB:C
Cit.29868.1.S1_s_at	AT1G31130.1	14.8148	35.2 not assigned.unknown	similar to unknown protein [Arabidopsis thaliana] (TAIR:AT5G44860.1); similar to unnamed protein product [Vitis vinifera] (GB:C
Cit.1678.1.S1_s_at	AT1G29050.1	15.7233	35.2 not assigned.unknown	similar to unknown protein [Arabidopsis thaliana] (TAIR:AT2G34070.1); similar to unnamed protein product [Vitis vinifera] (GB:C
Cit.39871.1.S1_s_at	AT3G06070.1	17.7936	35.2 not assigned.unknown	similar to unknown protein [Arabidopsis thaliana] (TAIR:AT5G19190.1); similar to unnamed protein product [Vitis vinifera] (GB:CAO
Cit.10482.1.S1_s_at	AT3G08030.1	20.3666	35.2 not assigned.unknown	similar to unknown protein [Arabidopsis thaliana] (TAIR:AT2G41800.1); similar to unnamed protein product [Vitis vinifera] (GB:CAO
Cit.14324.1.S1_s_at	AT3G19680.1	21.2766	35.2 not assigned.unknown	similar to unknown protein [Arabidopsis thaliana] (TAIR:AT1G50040.1); similar to unnamed protein product [Vitis vinifera] (GB:CAO
Cit.15653.1.S1_at	AT1G60010.1	29.4118	35.2 not assigned.unknown	similar to unknown protein [Arabidopsis thaliana] (TAIR:AT1G10530.1); similar to unnamed protein product [Vitis vinifera] (GB:C
Cit.3761.1.S1_x_at	AT3G27210.1	142.857	35.2 not assigned.unknown	Identical to Uncharacterized protein At3g27210 (Y-2) [Arabidopsis Thaliana] (GB:Q9LK32); similar to unknown protein [Arabidopsi
Cit.1557.1.S1_s_at	no match	-29.8311	unknown	unknown
Cit.26141.1.S1_s_at	no match	-29.7418	unknown	unknown
Cit.17767.1.S1_s_at	no match	-13.3003	unknown	unknown
Cit.36207.1.S1_at	no match	-9.8389	unknown	unknown
Cit.22644.1.S1_at	no match	-9.216	unknown	unknown
Cit.24826.1.S1_s_at	no match	-9.1905	unknown	unknown
Cit.3768.1.S1_s_at	no match	-8.9358	unknown	unknown
Cit.21764.1.S1_at	no match	-8.7759	unknown	unknown
Cit.19290.1.S1_at	no match	-8.1214	unknown	unknown
Cit.3768.1.S1_at	no match	-7.542	unknown	unknown
Cit.829.1.S1_at	no match	-7.1417	unknown	unknown
Cit.16432.1.S1_at	no match	-6.9685	unknown	unknown
Cit.9587.1.S1_at	no match	-6.9386	unknown	unknown
Cit.10219.1.S1_at	no match	-6.7963	unknown	unknown
Cit.20757.1.S1_at	no match	-6.3526	unknown	unknown
Cit.17360.1.S1_s_at	no match	-5.8916	unknown	unknown
Cit.16929.1.S1_x_at	no match	-5.5118	unknown	unknown
Cit.34886.1.S1_at	no match	-5.5043	unknown	unknown
Cit.26060.1.S1_at	no match	-5.4247	unknown	unknown
Cit.157.1.S1_x_at	no match	-5.2672	unknown	unknown
Cit.16106.1.S1_at	no match	-4.9378	unknown	unknown
Cit.7924.1.S1_at	no match	-4.7779	unknown	unknown
Cit.23171.1.S1_x_at	no match	-4.3108	unknown	unknown
Cit.25095.1.S1_at	no match	-4.2325	unknown	unknown
Cit.24087.1.S1_s_at	no match	-4.147	unknown	unknown
Cit.22421.1.S1_x_at	no match	4.13736	unknown	unknown
Cit.16738.1.S1_at	no match	4.15973	unknown	unknown
Cit.17554.1.S1_at	no match	4.27168	unknown	unknown
Cit.18006.1.S1_at	no match	4.27533	unknown	unknown
Cit.24282.1.S1_at	no match	4.29	unknown	unknown
Cit.7473.1.S1_at	no match	4.39947	unknown	unknown
Cit.27183.1.S1_at	no match	4.63177	unknown	unknown
Cit.15915.1.S1_at	no match	4.80077	unknown	unknown
Cit.20562.1.S1_at	no match	4.96524	unknown	unknown
Cit.7348.1.S1_at	no match	4.97512	unknown	unknown
Cit.18590.1.S1_at	no match	5.01002	unknown	unknown
Cit.28253.1.S1_at	no match	5.18403	unknown	unknown
Cit.5929.1.S1_s_at	no match	5.95238	unknown	unknown
Cit.21570.1.S1_s_at	no match	6.84932	unknown	unknown
Cit.32792.1.S1_at	no match	6.93001	unknown	unknown
Cit.34853.1.S1_at	no match	7.95545	unknown	unknown
Cit.18669.1.S1_at	no match	7.96178	unknown	unknown
Cit.7052.1.S1_at	no match	9.04977	unknown	unknown
Cit.10454.1.S1_at	no match	9.35454	unknown	unknown
Cit.21496.1.S1_at	no match	10.3413	unknown	unknown
Cit.31980.1.S1_at	no match	11.7647	unknown	unknown
Cit.7044.1.S1_at	no match	12.3762	unknown	unknown
Cit.21686.1.S1_at	no match	14.2653	unknown	unknown
Cit.20509.1.S1_at	no match	14.5349	unknown	unknown
Cit.7209.1.S1_at	no match	15.528	unknown	unknown
Cit.16076.1.S1_at	no match	17.5747	unknown	unknown
Cit.22158.1.S1_x_at	no match	22.8311	unknown	unknown
Cit.8501.1.S1_at	no match	23.0415	unknown	unknown
Cit.15872.1.S1_at	no match	27.1739	unknown	unknown
Cit.26593.1.S1_at	no match	32.1543	unknown	unknown
Cit.10453.1.S1_s_at	no match	33.7838	unknown	unknown
Cit.26572.1.S1_at	no match	41.1523	unknown	unknown
Cit.17178.1.S1_x_at	no match	67.5676	unknown	unknown
