# Supplementary material for: Different Transcriptional Response to Xanthomonas citri subsp. citri between Kumquat and Sweet Orange with Contrasting Canker Tolerance
Source: PLoS One. 2012 Jul 26;7(7):e41790. doi: 10.1371/journal.pone.0041790 (PMC3406098; doi:10.1371/journal.pone.0041790)
Supplement: Table S2 — List and Mapman analysis of differentially expressed genes in ‘Newhall’. (XLS) [file pone.0041790.s003.xls]

## Sheet: Table S2
Table S2 -List and Mapman analysis of differentially expressed genes in ‘Newhall’. Fold-change = 5 DPI/0 DPI. Up-regulated and down-regulated genes were marked in red and blue, respectively.
Probe Set	best match with TAIR	Fold Change	MapManBin	Description
	AGI Number
			1. Photosynthesis
Cit.71.1.S1_s_at	AT1G29920.1	-13.2041	1.1.1.1 PS.lightreaction.photosystem II.LHC-II	CAB2 (Chlorophyll a/b-binding protein 2); chlorophyll binding
Cit.29324.1.S1_x_at	AT1G29920.1	-9.2114	1.1.1.1 PS.lightreaction.photosystem II.LHC-II	CAB2 (Chlorophyll a/b-binding protein 2); chlorophyll binding
Cit.11501.1.S1_s_at	AT5G54270.1	-6.2983	1.1.1.1 PS.lightreaction.photosystem II.LHC-II	LHCB3 (LIGHT-HARVESTING CHLOROPHYLL BINDING PROTEIN 3)
Cit.10415.1.S1_s_at	AT2G40100.1	-4.9661	1.1.1.1 PS.lightreaction.photosystem II.LHC-II	LHCB4.3 (LIGHT HARVESTING COMPLEX PSII); chlorophyll binding
Cit.29329.1.S1_x_at	AT1G29920.1	-4.0406	1.1.1.1 PS.lightreaction.photosystem II.LHC-II	CAB2 (Chlorophyll a/b-binding protein 2); chlorophyll binding
Cit.10161.1.S1_s_at	AT1G44575.1	-164.989	1.1.1.2 PS.lightreaction.photosystem II.PSII polypeptide subunits	NPQ4 (NONPHOTOCHEMICAL QUENCHING)
Cit.18732.1.S1_s_at	AT1G44575.1	-134.417	1.1.1.2 PS.lightreaction.photosystem II.PSII polypeptide subunits	NPQ4 (NONPHOTOCHEMICAL QUENCHING)
Cit.10162.1.S1_at	AT1G44575.1	-72.3267	1.1.1.2 PS.lightreaction.photosystem II.PSII polypeptide subunits	NPQ4 (NONPHOTOCHEMICAL QUENCHING)
Cit.13236.1.S1_s_at	AT4G28660.1	-11.1942	1.1.1.2 PS.lightreaction.photosystem II.PSII polypeptide subunits	PSB28 (PHOTOSYSTEM II REACTION CENTER PSB28 PROTEIN)
Cit.13238.1.S1_at	AT4G28660.1	-7.8061	1.1.1.2 PS.lightreaction.photosystem II.PSII polypeptide subunits	PSB28 (PHOTOSYSTEM II REACTION CENTER PSB28 PROTEIN)
Cit.30195.1.S1_at	AT1G76450.1	-5.6748	1.1.1.2 PS.lightreaction.photosystem II.PSII polypeptide subunits	oxygen-evolving complex-related
Cit.9791.1.S1_x_at	AT1G06680.1	-4.3238	1.1.1.2 PS.lightreaction.photosystem II.PSII polypeptide subunits	PSBP-1 (OXYGEN-EVOLVING ENHANCER PROTEIN 2); poly(U) binding
Cit.5392.1.S1_s_at	AT1G03600.1	-4.2202	1.1.1.2 PS.lightreaction.photosystem II.PSII polypeptide subunits	photosystem II family protein
Cit.5057.1.S1_at	AT1G19150.1	-4.8355	1.1.2.1 PS.lightreaction.photosystem I.LHC-I	LHCA6 (Photosystem I light harvesting complex gene 6); chlorophyll binding
Cit.39003.1.S1_s_at	AT1G19150.1	-4.5069	1.1.2.1 PS.lightreaction.photosystem I.LHC-I	LHCA6 (Photosystem I light harvesting complex gene 6); chlorophyll binding
Cit.30659.1.S1_s_at	AT2G46820.1	-7.2834	1.1.2.2 PS.lightreaction.photosystem I.PSI polypeptide subunits	PSAP/PSI-P/PTAC8/TMP14 (THYLAKOID MEMBRANE PHOSPHOPROTEIN OF 14 KDA); DNA binding
Cit.11876.1.S1_s_at	AT2G46820.1	-5.2952	1.1.2.2 PS.lightreaction.photosystem I.PSI polypeptide subunits	PSAP/PSI-P/PTAC8/TMP14 (THYLAKOID MEMBRANE PHOSPHOPROTEIN OF 14 KDA); DNA binding
Cit.10496.1.S1_at	AT1G30380.1	-5.2737	1.1.2.2 PS.lightreaction.photosystem I.PSI polypeptide subunits	PSAK (PHOTOSYSTEM I SUBUNIT K)
Cit.11972.1.S1_s_at	AT1G52220.1	-4.7906	1.1.2.2 PS.lightreaction.photosystem I.PSI polypeptide subunits	similar to PSAP/PSI-P/PTAC8/TMP14 (THYLAKOID MEMBRANE PHOSPHOPROTEIN OF 14 KDA) [Arabidopsis thaliana] (TAIR:AT2G46820.2); simi
Cit.9493.1.S1_s_at	AT2G26500.2	-5.1643	1.1.3 PS.lightreaction.cytochrome b6/f	cytochrome b6f complex subunit (petM), putative
Cit.10097.1.S1_s_at	AT4G03280.1	-4.4522	1.1.3 PS.lightreaction.cytochrome b6/f	PETC (PHOTOSYNTHETIC ELECTRON TRANSFER C)
Cit.11492.1.S1_s_at	AT3G47070.1	-8.9112	1.1.30 PS.lightreaction.state transition	similar to unknown [Populus trichocarpa] (GB:ABK95428.1)
Cit.5412.1.S1_at	AT5G23060.1	-4.9196	1.1.30 PS.lightreaction.state transition	similar to unknown protein [Arabidopsis thaliana] (TAIR:AT3G59780.1); similar to extracellular Ca2+ sensing receptor [Glycine max
Cit.4764.1.S1_at	AT4G32260.1	-7.5199	1.1.4 PS.lightreaction.ATP synthase	ATP synthase family
Cit.12229.1.S1_at	AT4G04640.1	-5.8392	1.1.4 PS.lightreaction.ATP synthase	ATPC1 (ATP synthase gamma chain 1)
Cit.17143.1.S1_s_at	ATCG00140.1	-4.5294	1.1.4 PS.lightreaction.ATP synthase	ATPase III subunit
Cit.12228.1.S1_s_at	AT4G04640.1	-4.0121	1.1.4 PS.lightreaction.ATP synthase	ATPC1 (ATP synthase gamma chain 1)
Cit.13057.1.S1_at	AT4G22890.4	-8.2311	1.1.40 PS.lightreaction.cyclic electron flow-chlororespiration	PGR5-LIKE A
Cit.20688.1.S1_s_at	AT2G05620.1	-7.3035	1.1.40 PS.lightreaction.cyclic electron flow-chlororespiration	PGR5 (PROTON GRADIENT REGULATION 5)
Cit.2850.1.S1_s_at	AT2G05620.1	-6.877	1.1.40 PS.lightreaction.cyclic electron flow-chlororespiration	PGR5 (PROTON GRADIENT REGULATION 5)
Cit.4868.1.S1_at	AT3G15840.1	-4.0591	1.1.40 PS.lightreaction.cyclic electron flow-chlororespiration	PIFI (POST-ILLUMINATION CHLOROPHYLL FLUORESCENCE INCREASE)
Cit.9110.1.S1_at	AT1G20340.1	-6.878	1.1.5.1 PS.lightreaction.other electron carrier (ox/red).plastocyanin	DRT112 (DNA-damage-repair/toleration protein 112); copper ion binding / electron carrier
Cit.38715.1.S1_s_at	AT1G20340.1	-5.0896	1.1.5.1 PS.lightreaction.other electron carrier (ox/red).plastocyanin	DRT112 (DNA-damage-repair/toleration protein 112); copper ion binding / electron carrier
Cit.17233.1.S1_at	AT1G60950.1	-8.4214	1.1.5.2 PS.lightreaction.other electron carrier (ox/red).ferredoxin	FED A (FERREDOXIN 2); 2 iron, 2 sulfur cluster binding / electron carrier/ iron-sulfur cluster binding
Cit.6829.1.S1_at	AT1G70760.1	-15.3732	1.1.6 PS.lightreaction.NADH DH	inorganic carbon transport protein-related
Cit.37233.1.S1_at	AT1G55370.2	-5.606	1.1.6 PS.lightreaction.NADH DH	carbohydrate binding / catalytic
Cit.7504.1.S1_at	AT2G39470.1	-5.5419	1.1.6 PS.lightreaction.NADH DH	PPL2 (PSBP-LIKE PROTEIN 2); calcium ion binding
Cit.5198.1.S1_at	AT1G15980.1	-5.4986	1.1.6 PS.lightreaction.NADH DH	similar to unnamed protein product [Vitis vinifera] (GB:CAO49411.1); contains domain G3DSA:3.40.50.2000 (G3DSA:3.40.50.2000); con
Cit.6707.1.S1_at	AT1G64770.1	-4.5269	1.1.6 PS.lightreaction.NADH DH	carbohydrate binding / catalytic
Cit.31079.1.S1_at	AT4G37925.1	-4.2559	1.1.6 PS.lightreaction.NADH DH	NDH-M (SUBUNIT NDH-M OF NAD(P)H:PLASTOQUINONE DEHYDROGENASE COMPLEX)
Cit.33231.1.S1_at	ATCG00420.1	-4.2342	1.1.6 PS.lightreaction.NADH DH	Encodes NADH dehydrogenase subunit J. Its transcription is increased upon sulfur depletion.
Cit.529.1.S1_at	AT5G66190.1	-19.8061	1.1.7 PS.lightreaction.ferredoxin reductase	ATLFNR1 (LEAF FNR 1); NADPH dehydrogenase/ electron transporter, transferring electrons within the cyclic electron transport pa
Cit.348.1.S1_s_at	AT5G66190.1	-4.0284	1.1.7 PS.lightreaction.ferredoxin reductase	ATLFNR1 (LEAF FNR 1); NADPH dehydrogenase/ electron transporter, transferring electrons within the cyclic electron transport pa
Cit.165.1.S1_s_at	AT3G22840.1	-666.713	1.1.8* light stress chlorophyll binding	ELIP1 (EARLY LIGHT-INDUCABLE PROTEIN); chlorophyll binding
Cit.19769.1.S1_x_at	AT3G22840.1	-228.228	1.1.8* light stress chlorophyll binding	ELIP1 (EARLY LIGHT-INDUCABLE PROTEIN); chlorophyll binding
Cit.275.1.S1_s_at	AT3G22840.1	-26.2147	1.1.8* light stress chlorophyll binding	ELIP1 (EARLY LIGHT-INDUCABLE PROTEIN); chlorophyll binding
Cit.17941.1.S1_s_at	AT4G34190.1	-7.5596	1.1.8* light stress chlorophyll binding	SEP1 (STRESS ENHANCED PROTEIN 1)
Cit.39950.1.S1_s_at	AT4G17600.1	-4.1516	1.1.8* light stress chlorophyll binding	LIL3:1; transcription factor
Cit.24053.1.S1_at	AT5G36700.3	-7.1595	1.2.1 PS.photorespiration.phosphoglycolate phosphatase	ATPGLP1/PGLP1 (2-PHOSPHOGLYCOLATE PHOSPHATASE 1)
Cit.2098.1.S1_s_at	AT3G14420.1	-4.0599	1.2.2 PS.photorespiration.glycolate oxydase	(S)-2-hydroxy-acid oxidase, peroxisomal, putative / glycolate oxidase, putative / short chain alpha-hydroxy acid oxidase, putativ
Cit.2346.1.S1_at	AT2G13360.1	-9.4432	1.2.3 PS.aminotransferases peroxisomal	AGT (ALANINE:GLYOXYLATE AMINOTRANSFERASE)
Cit.2345.1.S1_s_at	AT2G13360.1	-7.0617	1.2.3 PS.aminotransferases peroxisomal	AGT (ALANINE:GLYOXYLATE AMINOTRANSFERASE)
Cit.10741.1.S1_s_at	AT1G70580.3	-5.8131	1.2.3 PS.aminotransferases peroxisomal	AOAT2 (GLUTAMATE:GLYOXYLATE AMINOTRANSFERASE 2); alanine transaminase
Cit.2838.1.S1_at	AT1G32470.1	-7.24	1.2.4.4 PS.photorespiration.glycine cleavage.H protein	glycine cleavage system H protein, mitochondrial, putative
Cit.1894.1.S1_s_at	AT3G04790.1	-5.5628	1.3.10 PS.calvin cyle.Rib5P Isomerase	ribose 5-phosphate isomerase-related
Cit.11692.1.S1_s_at	AT1G32060.1	-14.4138	1.3.12 PS.calvin cyle.PRK	PRK (PHOSPHORIBULOKINASE); ATP binding / phosphoribulokinase/ protein binding
Cit.20550.1.S1_at	AT2G39730.2	-5.2565	1.3.13 PS.calvin cyle.rubisco interacting	RCA (RUBISCO ACTIVASE)
Cit.8578.1.S1_at	AT5G38410.3	-5.5614	1.3.2 PS.calvin cyle.rubisco small subunit	ribulose bisphosphate carboxylase small chain 3B / RuBisCO small subunit 3B (RBCS-3B) (ATS3B)
Cit.1478.1.S1_at	AT1G56190.1	-10.707	1.3.3 PS.calvin cyle.phosphoglycerate kinase	phosphoglycerate kinase, putative
Cit.28750.1.S1_s_at	AT1G56190.1	-8.8822	1.3.3 PS.calvin cyle.phosphoglycerate kinase	phosphoglycerate kinase, putative
Cit.35485.1.S1_s_at	AT1G56190.1	-7.4998	1.3.3 PS.calvin cyle.phosphoglycerate kinase	phosphoglycerate kinase, putative
Cit.1478.1.S1_s_at	AT1G56190.1	-6.8782	1.3.3 PS.calvin cyle.phosphoglycerate kinase	phosphoglycerate kinase, putative
Cit.10919.1.S1_s_at	AT2G24270.2	-17.4841	1.3.4 PS.calvin cyle.GAP	ALDH11A3 (Aldehyde dehydrogenase 11A3); 3-chloroallyl aldehyde dehydrogenase
Cit.10921.1.S1_s_at	AT2G24270.2	-13.197	1.3.4 PS.calvin cyle.GAP	ALDH11A3 (Aldehyde dehydrogenase 11A3); 3-chloroallyl aldehyde dehydrogenase
Cit.9259.1.S1_s_at	AT1G42970.1	-4.2477	1.3.4 PS.calvin cyle.GAP	GAPB (GLYCERALDEHYDE-3-PHOSPHATE DEHYDROGENASE B SUBUNIT); glyceraldehyde-3-phosphate dehydrogenase
Cit.9743.1.S1_s_at	AT3G26650.1	-4.1599	1.3.4 PS.calvin cyle.GAP	GAPA (GLYCERALDEHYDE 3-PHOSPHATE DEHYDROGENASE A SUBUNIT); glyceraldehyde-3-phosphate dehydrogenase
Cit.8874.1.S1_at	AT4G38970.1	-15.3251	1.3.6 PS.calvin cyle.aldolase	fructose-bisphosphate aldolase, putative
Cit.21653.1.S1_at	AT4G38970.1	-7.2343	1.3.6 PS.calvin cyle.aldolase	fructose-bisphosphate aldolase, putative
Cit.37249.1.S1_s_at	AT4G38970.1	-4.4512	1.3.6 PS.calvin cyle.aldolase	fructose-bisphosphate aldolase, putative
Cit.3351.1.S1_s_at	AT3G54050.1	-12.876	1.3.7 PS.calvin cyle.FBPase	fructose-1,6-bisphosphatase, putative / D-fructose-1,6-bisphosphate 1-phosphohydrolase, putative / FBPase, putative
Cit.451.1.S1_at	AT2G45290.1	-5.0911	1.3.8 PS.calvin cyle.transketolase	transketolase, putative
Cit.24418.1.S1_s_at	AT2G45290.1	-4.7159	1.3.8 PS.calvin cyle.transketolase	transketolase, putative
Cit.451.1.S1_s_at	AT2G45290.1	-4.1793	1.3.8 PS.calvin cyle.transketolase	transketolase, putative
Cit.12965.1.S1_s_at	AT3G55800.1	-7.827	1.3.9 PS.calvin cyle.seduheptulose bisphosphatase	SBPASE (SEDOHEPTULOSE-BISPHOSPHATASE); phosphoric ester hydrolase/ sedoheptulose-bisphosphatase
			2. Major CHO metabolism
Cit.15009.1.S1_at	AT4G10120.1	-8.6849	2.1.1.1 major CHO metabolism.synthesis.sucrose.SPS	ATSPS4F; sucrose-phosphate synthase/ transferase, transferring glycosyl groups
Cit.31556.1.S1_at	AT4G10120.1	-7.6462	2.1.1.1 major CHO metabolism.synthesis.sucrose.SPS	ATSPS4F; sucrose-phosphate synthase/ transferase, transferring glycosyl groups
Cit.10906.1.S1_s_at	AT1G43670.1	-10.2523	2.1.1.3 major CHO metabolism.synthesis.sucrose.FBPase	fructose-1,6-bisphosphatase, putative / D-fructose-1,6-bisphosphate 1-phosphohydrolase, putative / FBPase, putative
Cit.20696.1.S1_s_at	AT1G43670.1	-8.0151	2.1.1.3 major CHO metabolism.synthesis.sucrose.FBPase	fructose-1,6-bisphosphatase, putative / D-fructose-1,6-bisphosphate 1-phosphohydrolase, putative / FBPase, putative
Cit.9504.1.S1_s_at	AT1G32900.1	-21.9422	2.1.2.2 major CHO metabolism.synthesis.starch.starch synthase	starch synthase, putative
Cit.3957.1.S1_s_at	AT5G03650.1	-12.5927	2.1.2.3 major CHO metabolism.synthesis.starch.starch branching	SBE2.2 (STARCH BRANCHING ENZYME 2.2); 1,4-alpha-glucan branching enzyme
Cit.29616.1.S1_s_at	AT5G03650.1	-11.8675	2.1.2.3 major CHO metabolism.synthesis.starch.starch branching	SBE2.2 (STARCH BRANCHING ENZYME 2.2); 1,4-alpha-glucan branching enzyme
Cit.11162.1.S1_s_at	AT3G52180.1	-4.4048	2.2.2.2 major CHO metabolism.degradation.starch.starch phosphorylase	ATPTPKIS1/DSP4/SEX4 (STARCH-EXCESS 4); polysaccharide binding / protein tyrosine/serine/threonine phosphatase
			3. Minor CHO metabolism
Cit.21765.1.S1_s_at	AT1G56600.1	-4.6862	3.1.1.1 minor CHO metabolism.raffinose family.galactinol synthases.known	ATGOLS2 (ARABIDOPSIS THALIANA GALACTINOL SYNTHASE 2); transferase, transferring glycosyl groups / transferase, transferring hex
Cit.1775.1.S1_s_at	AT1G56600.1	-4.5432	3.1.1.1 minor CHO metabolism.raffinose family.galactinol synthases.known	ATGOLS2 (ARABIDOPSIS THALIANA GALACTINOL SYNTHASE 2); transferase, transferring glycosyl groups / transferase, transferring hex
Cit.4900.1.S1_s_at	AT1G56600.1	5.19481	3.1.1.1 minor CHO metabolism.raffinose family.galactinol synthases.known	ATGOLS2 (ARABIDOPSIS THALIANA GALACTINOL SYNTHASE 2); transferase, transferring glycosyl groups / transferase, transferring hex
Cit.35345.1.S1_s_at	AT3G28340.1	4.59982	3.1.1.2 minor CHO metabolism.raffinose family.galactinol synthases.putative	GATL10 (Galacturonosyltransferase-like 10); polygalacturonate 4-alpha-galacturonosyltransferase/ transferase, transferring hexo
Cit.10277.1.S1_s_at	AT3G57520.1	4.39754	3.1.2.2 minor CHO metabolism.raffinose family.raffinose synthases.putative	ATSIP2 (ARABIDOPSIS THALIANA SEED IMBIBITION 2); hydrolase, hydrolyzing O-glycosyl compounds
Cit.10278.1.S1_x_at	AT3G57520.1	4.75059	3.1.2.2 minor CHO metabolism.raffinose family.raffinose synthases.putative	ATSIP2 (ARABIDOPSIS THALIANA SEED IMBIBITION 2); hydrolase, hydrolyzing O-glycosyl compounds
Cit.38820.1.S1_s_at	AT4G39970.1	-6.7384	3.2 minor CHO metabolism.trehalose	haloacid dehalogenase-like hydrolase family protein
Cit.35170.1.S1_at	AT4G39970.1	-4.1751	3.2 minor CHO metabolism.trehalose	haloacid dehalogenase-like hydrolase family protein
Cit.13256.1.S1_at	AT1G78580.1	-13.7502	3.2.1 minor CHO metabolism.trehalose.TPS	ATTPS1 (TREHALOSE-6-PHOSPHATE SYNTHASE); transferase, transferring glycosyl groups
Cit.5862.1.S1_s_at	AT1G78580.1	-12.5638	3.2.1 minor CHO metabolism.trehalose.TPS	ATTPS1 (TREHALOSE-6-PHOSPHATE SYNTHASE); transferase, transferring glycosyl groups
Cit.18482.1.S1_s_at	AT1G78580.1	8.64304	3.2.1 minor CHO metabolism.trehalose.TPS	ATTPS1 (TREHALOSE-6-PHOSPHATE SYNTHASE); transferase, transferring glycosyl groups
Cit.21087.1.S1_s_at	AT4G17770.1	-16.0637	3.2.3 minor CHO metabolism.trehalose.potential TPS/TPP	ATTPS5 (Arabidopsis thaliana trehalose phosphatase/synthase 5); transferase, transferring glycosyl groups / trehalose-phosphatase
Cit.11405.1.S1_at	AT4G17770.1	-5.4614	3.2.3 minor CHO metabolism.trehalose.potential TPS/TPP	ATTPS5 (Arabidopsis thaliana trehalose phosphatase/synthase 5); transferase, transferring glycosyl groups / trehalose-phosphatase
Cit.11405.1.S1_s_at	AT4G17770.1	-4.2663	3.2.3 minor CHO metabolism.trehalose.potential TPS/TPP	ATTPS5 (Arabidopsis thaliana trehalose phosphatase/synthase 5); transferase, transferring glycosyl groups / trehalose-phosphatase
Cit.30185.1.S1_at	AT1G23870.1	5.98444	3.2.3 minor CHO metabolism.trehalose.potential TPS/TPP	ATTPS9 (Arabidopsis thaliana trehalose-phosphatase/synthase 9); transferase, transferring glycosyl groups / trehalose-phosphatase
Cit.34457.1.S1_at	AT1G70290.1	6.39386	3.2.3 minor CHO metabolism.trehalose.potential TPS/TPP	ATTPS8 (Arabidopsis thaliana trehalose phosphatase/synthase 8); transferase, transferring glycosyl groups
Cit.8558.1.S1_s_at	AT2G22240.1	-18.4451	3.4.3 minor CHO metabolism.myo-inositol.InsP Synthases	inositol-3-phosphate synthase isozyme 2 / myo-inositol-1-phosphate synthase 2 / MI-1-P synthase 2 / IPS 2
Cit.15651.1.S1_at	AT1G14520.1	5.89971	3.4.4 minor CHO metabolism.myo-inositol.myo inositol oxygenases	MIOX1 (MYO-INISITOL OXYGENASE); oxidoreductase
Cit.15555.1.S1_at	AT1G14520.1	36.2319	3.4.4 minor CHO metabolism.myo-inositol.myo inositol oxygenases	MIOX1 (MYO-INISITOL OXYGENASE); oxidoreductase
Cit.13322.1.S1_s_at	AT5G66530.1	-11.8005	3.5 minor CHO metabolism.others	aldose 1-epimerase family protein
Cit.16456.1.S1_at	AT2G37770.2	-4.2524	3.5 minor CHO metabolism.others	aldo/keto reductase family protein
Cit.21036.1.S1_s_at	AT5G57655.2	4.17188	3.5.1 minor CHO metabolism.others.Xylose isomerase	xylose isomerase family protein
Cit.29813.1.S1_at	AT5G57655.2	4.32713	3.5.1 minor CHO metabolism.others.Xylose isomerase	xylose isomerase family protein
Cit.12829.1.S1_at	AT5G57655.2	4.7259	3.5.1 minor CHO metabolism.others.Xylose isomerase	xylose isomerase family protein
			4. Glycolysis
Cit.6351.1.S1_at	AT5G22620.1	-6.3385	4.11 lycolysis.phosphoglycerate mutase	phosphoglycerate/bisphosphoglycerate mutase family protein
Cit.768.1.S1_at	AT5G22620.1	-6.1065	4.11 lycolysis.phosphoglycerate mutase	phosphoglycerate/bisphosphoglycerate mutase family protein
Cit.23722.1.S1_s_at	AT5G56350.1	-4.0693	4.13 glycolysis.PK	pyruvate kinase, putative
Cit.32834.1.S1_at	AT1G70820.1	-10.6865	4.2 glycolysis.PGM	phosphoglucomutase, putative / glucose phosphomutase, putative
Cit.38839.1.S1_at	AT1G70820.1	-9.7921	4.2 glycolysis.PGM	phosphoglucomutase, putative / glucose phosphomutase, putative
Cit.12748.1.S1_s_at	AT4G26530.1	-21.772	4.7 glycolysis.aldolase	fructose-bisphosphate aldolase, putative
Cit.23304.1.S1_at	AT3G55440.1	-4.8363	4.8 glycolysis.TPI	ATCTIMC (CYTOSOLIC TRIOSE PHOSPHATE ISOMERASE); triose-phosphate isomerase
			5. Fermentation
Cit.32268.1.S1_at	AT4G36250.1	13.9276	5.10 fermentation.aldehyde dehydrogenase	ALDH3F1 (ALDEHYDE DEHYDROGENASE 3F1); 3-chloroallyl aldehyde dehydrogenase/ aldehyde dehydrogenase (NAD)
			6. Gluconeogenesis
Cit.3019.1.S1_s_at	AT5G09660.1	-4.2006	6.3 gluconeogenesis.Malate DH	PMDH2 (PEROXISOMAL NAD-MALATE DEHYDROGENASE 2); malate dehydrogenase
Cit.19543.1.S1_at	AT4G37870.1	5.00751	6.4 gluconeogenese/ glyoxylate cycle.PEPCK	PCK1/PEPCK (PHOSPHOENOLPYRUVATE CARBOXYKINASE 1); ATP binding / phosphoenolpyruvate carboxykinase (ATP)
Cit.12090.1.S1_at	AT4G37870.1	18.4502	6.4 gluconeogenese/ glyoxylate cycle.PEPCK	PCK1/PEPCK (PHOSPHOENOLPYRUVATE CARBOXYKINASE 1); ATP binding / phosphoenolpyruvate carboxykinase (ATP)
Cit.24483.1.S1_s_at	AT4G37870.1	34.4828	6.4 gluconeogenese/ glyoxylate cycle.PEPCK	PCK1/PEPCK (PHOSPHOENOLPYRUVATE CARBOXYKINASE 1); ATP binding / phosphoenolpyruvate carboxykinase (ATP)
			7. Oxidative pentose phosphate cycle
Cit.15003.1.S1_at	AT1G17650.1	-5.2907	7.1.3 OPP.oxidative PP.6-phosphogluconate dehydrogenase	phosphogluconate dehydrogenase (decarboxylating)
Cit.14052.1.S1_s_at	AT3G25530.1	-4.6841	7.1.3 OPP.oxidative PP.6-phosphogluconate dehydrogenase	ATGHBDH/GHBDH; 3-hydroxybutyrate dehydrogenase/ phosphogluconate dehydrogenase (decarboxylating)
			8. Tricarboxylic acid cycle
Cit.1108.1.S1_s_at	AT5G25880.1	-4.6945	8.2.10 TCA / org.transformation.other organic acid transformaitons.malic	ATNADP-ME3 (NADP-MALIC ENZYME 3); malate dehydrogenase (oxaloacetate-decarboxylating) (NADP+)/ malic enzyme/ oxidoreductase, acti
Cit.39794.1.S1_s_at	AT3G47520.1	-4.7258	8.2.99 TCA / org.transformation.other organic acid transformaitons.misc	MDH (MALATE DEHYDROGENASE); malate dehydrogenase
Cit.814.1.S1_s_at	AT3G01500.2	-13.1414	8.3 TCA / org.transformation.carbonic anhydrases	CA1 (CARBONIC ANHYDRASE 1); carbonate dehydratase/ zinc ion binding
Cit.2413.1.S1_at	AT5G14740.1	-4.1442	8.3 TCA / org.transformation.carbonic anhydrases	CA2 (BETA CARBONIC ANHYDRASE 2); carbonate dehydratase/ zinc ion binding
			9. Mitochondrial electron transport
Cit.16112.1.S1_at	AT3G22370.1	7.11744	9.4 mitochondrial electron transport / ATP synthesis.alternative oxidase	AOX1A (alternative oxidase 1A); alternative oxidase
Cit.20618.1.S1_at	AT5G05370.1	-6.116	9.5 mitochondrial electron transport / ATP synthesis.cytochrome c reductase	ubiquinol-cytochrome C reductase complex ubiquinone-binding protein, putative / ubiquinol-cytochrome C reductase complex 8.2 kDa
			10. Cell wall
Cit.11221.1.S1_at	AT1G78570.1	-4.2952	10.1.10 cell wall.precursor synthesis.RHM	RHM1/ROL1 (RHAMNOSE BIOSYNTHESIS1); UDP-L-rhamnose synthase/ UDP-glucose 4,6-dehydratase/ catalytic
Cit.30402.1.S1_at	AT1G12780.1	14.1243	10.1.2 cell wall.precursor synthesis.UGE	UGE1 (UDP-D-GLUCOSE/UDP-D-GALACTOSE 4-EPIMERASE 1); UDP-glucose 4-epimerase/ protein dimerization
Cit.34397.1.S1_at	AT2G28760.1	19.6078	10.1.5 cell wall.precursor synthesis.UXS	UXS6; catalytic
Cit.22632.1.S1_at	AT5G15630.1	5.58971	10.2.2 cell wall.cellulose synthesis.COBRA	COBL4/IRX6 (COBRA-LIKE4)
Cit.17450.1.S1_s_at	AT2G46330.1	5.35619	10.5.1 cell wall.cell wall proteins.AGPs	AGP16 (ARABINOGALACTAN PROTEIN 16)
Cit.17450.1.S1_at	AT2G46330.1	9.72763	10.5.1 cell wall.cell wall proteins.AGPs	AGP16 (ARABINOGALACTAN PROTEIN 16)
Cit.18438.1.S1_s_at	AT4G13340.1	-23.0716	10.5.3 cell wall.cell wall proteins.LRR	leucine-rich repeat family protein / extensin family protein
Cit.12771.1.S1_s_at	AT4G13340.1	-7.8977	10.5.3 cell wall.cell wall proteins.LRR	leucine-rich repeat family protein / extensin family protein
Cit.17370.1.S1_at	AT4G13340.1	-5.9254	10.5.3 cell wall.cell wall proteins.LRR	leucine-rich repeat family protein / extensin family protein
Cit.31107.1.S1_at	AT3G22800.1	5.10204	10.5.3 cell wall.cell wall proteins.LRR	leucine-rich repeat family protein / extensin family protein
Cit.40074.1.S1_s_at	AT3G22800.1	5.32198	10.5.3 cell wall.cell wall proteins.LRR	leucine-rich repeat family protein / extensin family protein
Cit.8702.1.S1_s_at	AT1G21310.1	5.54939	10.5.4 cell wall.cell wall proteins.HRGP	ATEXT3 (EXTENSIN 3); structural constituent of cell wall
Cit.8697.1.S1_at	AT1G21310.1	5.75043	10.5.4 cell wall.cell wall proteins.HRGP	ATEXT3 (EXTENSIN 3); structural constituent of cell wall
Cit.11232.1.S1_s_at	AT1G26240.1	15.6986	10.5.4 cell wall.cell wall proteins.HRGP	proline-rich extensin-like family protein
Cit.25727.1.S1_at	AT1G67830.1	5.40249	10.6.2 cell wall.degradation.mannan-xylose-arabinose-fucose	ATFXG1 (ALPHA-FUCOSIDASE 1); alpha-L-fucosidase/ carboxylesterase
Cit.39201.1.S1_s_at	AT5G49360.1	7.7101	10.6.2 cell wall.degradation.mannan-xylose-arabinose-fucose	BXL1 (BETA-XYLOSIDASE 1); hydrolase, hydrolyzing O-glycosyl compounds
Cit.4211.1.S1_at	AT1G02640.1	13.1234	10.6.2 cell wall.degradation.mannan-xylose-arabinose-fucose	BXL2 (BETA-XYLOSIDASE 2); hydrolase, hydrolyzing O-glycosyl compounds
Cit.5926.1.S1_at	AT3G13750.1	17.1821	10.6.2 cell wall.degradation.mannan-xylose-arabinose-fucose	BGAL1 (BETA GALACTOSIDASE 1); beta-galactosidase
Cit.5926.1.S1_s_at	AT3G13750.1	18.1159	10.6.2 cell wall.degradation.mannan-xylose-arabinose-fucose	BGAL1 (BETA GALACTOSIDASE 1); beta-galactosidase
Cit.2559.1.S1_s_at	AT5G06860.1	12.837	10.6.3 cell wall.degradation.pectate lyases and polygalacturonases	PGIP1 (POLYGALACTURONASE INHIBITING PROTEIN 1); protein binding
Cit.16955.1.S1_s_at	AT1G69530.1	-7.2361	10.7 cell wall.modification	ATEXPA1 (ARABIDOPSIS THALIANA EXPANSIN A1)
Cit.7877.1.S1_at	AT1G65680.1	5.47645	10.7 cell wall.modification	ATEXPB2 (ARABIDOPSIS THALIANA EXPANSIN B2)
Cit.30858.1.S1_at	AT2G39700.1	5.9988	10.7 cell wall.modification	ATEXPA4 (ARABIDOPSIS THALIANA EXPANSIN A4)
Cit.40496.1.S1_s_at	AT4G25810.1	6.75219	10.7 cell wall.modification	XTR6 (XYLOGLUCAN ENDOTRANSGLYCOSYLASE 6); hydrolase, acting on glycosyl bonds
Cit.14005.1.S1_s_at	AT2G39700.1	6.97837	10.7 cell wall.modification	ATEXPA4 (ARABIDOPSIS THALIANA EXPANSIN A4)
Cit.14005.1.S1_at	AT2G39700.1	7.18391	10.7 cell wall.modification	ATEXPA4 (ARABIDOPSIS THALIANA EXPANSIN A4)
Cit.30519.1.S1_s_at	AT4G03210.1	11.655	10.7 cell wall.modification	XTH9 (XYLOGLUCAN ENDOTRANSGLUCOSYLASE/HYDROLASE 9); hydrolase, acting on glycosyl bonds
Cit.10363.1.S1_s_at	AT3G23730.1	14.245	10.7 cell wall.modification	xyloglucan:xyloglucosyl transferase, putative / xyloglucan endotransglycosylase, putative / endo-xyloglucan transferase, putative
Cit.16722.1.S1_at	AT5G57560.1	23.2558	10.7 cell wall.modification	TCH4 (TOUCH 4); hydrolase, acting on glycosyl bonds / xyloglucan:xyloglucosyl transferase
Cit.18386.1.S1_at	AT4G19420.1	4.16146	10.8.2 cell wall.pectin*esterases.acetyl esterase	pectinacetylesterase family protein
Cit.28632.1.S1_at	AT4G19420.1	4.47628	10.8.2 cell wall.pectin*esterases.acetyl esterase	pectinacetylesterase family protein
			11. Lipid metabolism
Cit.5328.1.S1_at	AT5G43760.1	4.90196	11.1.10 lipid metabolism.FA synthesis and FA elongation.beta ketoacyl CoA synthase	beta-ketoacyl-CoA synthase, putative
Cit.29959.1.S1_at	AT2G26640.1	5.33618	11.1.10 lipid metabolism.FA synthesis and FA elongation.beta ketoacyl CoA synthase	beta-ketoacyl-CoA synthase, putative
Cit.4047.1.S1_at	AT2G26250.1	5.51876	11.1.10 lipid metabolism.FA synthesis and FA elongation.beta ketoacyl CoA synthase	FDH (FIDDLEHEAD); acyltransferase
Cit.30791.1.S1_s_at	AT2G26640.1	6.41849	11.1.10 lipid metabolism.FA synthesis and FA elongation.beta ketoacyl CoA synthase	beta-ketoacyl-CoA synthase, putative
Cit.33327.1.S1_at	AT5G04530.1	11.0375	11.1.10 lipid metabolism.FA synthesis and FA elongation.beta ketoacyl CoA synthase	beta-ketoacyl-CoA synthase family protein
Cit.4589.1.S1_at	AT2G28630.1	38.61	11.1.10 lipid metabolism.FA synthesis and FA elongation.beta ketoacyl CoA synthase	beta-ketoacyl-CoA synthase family protein
Cit.2041.1.S1_s_at	AT3G02630.1	-4.0017	11.1.15 lipid metabolism.FA synthesis and FA elongation.ACP desaturase	acyl-(acyl-carrier-protein) desaturase, putative / stearoyl-ACP desaturase, putative
Cit.16631.1.S1_at	AT5G27600.1	7.01754	11.1.8 lipid metabolism.FA synthesis and FA elongation.acyl coa ligase	LACS7 (LONG-CHAIN ACYL-COA SYNTHETASE 7)
Cit.16631.1.S1_s_at	AT5G27600.1	8.52515	11.1.8 lipid metabolism.FA synthesis and FA elongation.acyl coa ligase	LACS7 (LONG-CHAIN ACYL-COA SYNTHETASE 7)
Cit.6971.1.S1_at	AT1G77590.1	-8.6283	11.1.9 lipid metabolism.FA synthesis and FA elongation.long chain fatty acid CoA ligase	LACS9 (LONG CHAIN ACYL-COA SYNTHETASE 9); long-chain-fatty-acid-CoA ligase
Cit.16108.1.S1_at	AT1G54570.1	-9.7914	11.10 lipid metabolism.glycolipid synthesis	esterase/lipase/thioesterase family protein
Cit.13735.1.S1_s_at	AT1G65410.1	-4.032	11.15* lipid metabolism.transport	ATNAP11 (ARABIDOPSIS THALIANA NON-INTRINSIC ABC PROTEIN 11)
Cit.12932.1.S1_s_at	AT4G27030.1	-15.3562	11.2 lipid metabolism.FA desaturation	small conjugating protein ligase
Cit.12930.1.S1_at	AT4G27030.1	-13.2191	11.2 lipid metabolism.FA desaturation	small conjugating protein ligase
Cit.2275.1.S1_s_at	AT2G29980.1	18.018	11.2.3 lipid metabolism.FA desaturation.omega 3 desaturase	FAD3 (FATTY ACID DESATURASE 3); omega-3 fatty acid desaturase
Cit.10007.1.S1_s_at	AT3G12120.1	-5.9192	11.2.4 lipid metabolism.FA desaturation.omega 6 desaturase	FAD2 (FATTY ACID DESATURASE 2); delta12-fatty acid dehydrogenase
Cit.22544.1.S1_x_at	AT3G12120.1	-4.1148	11.2.4 lipid metabolism.FA desaturation.omega 6 desaturase	FAD2 (FATTY ACID DESATURASE 2); delta12-fatty acid dehydrogenase
Cit.10585.1.S1_s_at	AT3G18000.1	-17.796	11.3 lipid metabolism.Phospholipid synthesis	NMT1 (N-METHYLTRANSFERASE 1); phosphoethanolamine N-methyltransferase
Cit.22716.1.S1_s_at	AT5G40610.1	4.20698	11.5.2 lipid metabolism.glyceral metabolism.Glycerol-3-phosphate dehydrogenase (NAD+)	glycerol-3-phosphate dehydrogenase (NAD+) / GPDH
Cit.26434.1.S1_at	AT2G41540.2	5.86854	11.5.2 lipid metabolism.glyceral metabolism.Glycerol-3-phosphate dehydrogenase (NAD+)	GPDHC1; glycerol-3-phosphate dehydrogenase (NAD+)
Cit.9134.1.S1_s_at	AT2G38540.1	4.16146	11.6 lipid metabolism.lipid transfer proteins etc	LP1 (nonspecific lipid transfer protein 1)
Cit.22561.1.S1_at	AT3G45070.1	-11.363	11.8 lipid metabolism.exotics (steroids, squalene etc)	sulfotransferase family protein
Cit.20384.1.S1_s_at	AT4G27270.1	5.14668	11.8 lipid metabolism.exotics (steroids, squalene etc)	quinone reductase family protein
Cit.29731.1.S1_at	AT4G27270.1	7.92393	11.8 lipid metabolism.exotics (steroids, squalene etc)	quinone reductase family protein
Cit.25727.1.S1_s_at	AT1G13580.2	4.18235	11.8.1 lipid metabolism.exotics (steroids, squalene etc).sphingolipids	LAG13 (LAG1 LONGEVITY ASSURANCE HOMOLOG 3)
Cit.15292.1.S1_at	AT1G27480.1	-6.3328	11.8.10 lipid metabolism.exotics (steroids, squalene etc).phosphatidylcholine路sterol O-acyltransferase	lecithin:cholesterol acyltransferase family protein / LACT family protein
Cit.3034.1.S1_at	AT5G14180.1	11.1732	11.9.2.1 lipid metabolism.lipid degradation.lipases.triacylglycerol lipase	MPL1 (MYZUS PERSICAE-INDUCED LIPASE 1); catalytic
Cit.6544.1.S1_at	AT3G15650.1	-6.1345	11.9.3.2 lipid metabolism.lipid degradation.lysophospholipases.carboxylesterase	phospholipase/carboxylesterase family protein
Cit.38990.1.S1_at	AT1G74210.1	7.42942	11.9.3.3 lipid metabolism.lipid degradation.lysophospholipases.glycerophosphodiester phosphodiesterase	glycerophosphoryl diester phosphodiesterase family protein
Cit.11083.1.S1_s_at	AT3G02040.1	7.93021	11.9.3.3 lipid metabolism.lipid degradation.lysophospholipases.glycerophosphodiester phosphodiesterase	SRG3 (SENESCENCE-RELATED GENE 3); glycerophosphodiester phosphodiesterase
Cit.14636.1.S1_s_at	AT5G08030.1	10.627	11.9.3.3 lipid metabolism.lipid degradation.lysophospholipases.glycerophosphodiester phosphodiesterase	glycerophosphoryl diester phosphodiesterase family protein
Cit.2630.1.S1_a_at	AT1G06550.1	-5.2561	11.9.4.3 lipid metabolism.lipid degradation.beta-oxidation.enoyl CoA hydratase; 13.2.6.3 amino acid metabolism.degradation.aromatic aa.tryptophan	enoyl-CoA hydratase/isomerase family protein
Cit.2630.1.S1_at	AT1G06550.1	-4.6849	11.9.4.3 lipid metabolism.lipid degradation.beta-oxidation.enoyl CoA hydratase; 13.2.6.3 amino acid metabolism.degradation.aromatic aa.tryptophan	enoyl-CoA hydratase/isomerase family protein
			12. N-metabolism
Cit.24213.1.S1_at	AT1G68570.1	5.03271	12 N-metabolism	proton-dependent oligopeptide transport (POT) family protein
Cit.24213.1.S1_s_at	AT1G68570.1	7.29927	12 N-metabolism	proton-dependent oligopeptide transport (POT) family protein
Cit.10334.1.S1_s_at	AT1G37130.1	-26.817	12.1.1 N-metabolism.nitrate metabolism.NR	NIA2 (NITRATE REDUCTASE 2)
Cit.22980.1.S1_s_at	AT1G37130.1	-26.2707	12.1.1 N-metabolism.nitrate metabolism.NR	NIA2 (NITRATE REDUCTASE 2)
Cit.10334.1.S1_at	AT1G37130.1	-19.2724	12.1.1 N-metabolism.nitrate metabolism.NR	NIA2 (NITRATE REDUCTASE 2)
Cit.12850.1.S1_s_at	AT2G15620.1	-7.3911	12.1.2 N-metabolism.nitrate metabolism.nitrite reductase	NIR1 (NITRITE REDUCTASE); ferredoxin-nitrate reductase
Cit.11978.1.S1_s_at	AT5G04140.1	-6.3773	12.2.1.1 N-metabolism.ammonia metabolism.glutamate synthase.ferredoxin dependent	GLS1/GLU1/GLUS (FERREDOXIN-DEPENDENT GLUTAMATE SYNTHASE 1); glutamate synthase (ferredoxin)
Cit.11977.1.S1_at	AT5G04140.1	-6.2303	12.2.1.1 N-metabolism.ammonia metabolism.glutamate synthase.ferredoxin dependent	GLS1/GLU1/GLUS (FERREDOXIN-DEPENDENT GLUTAMATE SYNTHASE 1); glutamate synthase (ferredoxin)
Cit.10284.1.S1_s_at	AT5G35630.2	-9.8112	12.2.2 N-metabolism.ammonia metabolism.glutamine synthase	GS2 (GLUTAMINE SYNTHETASE 2); glutamate-ammonia ligase
Cit.28391.1.S1_s_at	AT5G35630.2	-7.0212	12.2.2 N-metabolism.ammonia metabolism.glutamine synthase	GS2 (GLUTAMINE SYNTHETASE 2); glutamate-ammonia ligase
Cit.6660.1.S1_at	AT5G07440.1	4.86855	12.3.1 N-metabolism.N-degradation.glutamate dehydrogenase	GDH2 (GLUTAMATE DEHYDROGENASE 2); oxidoreductase
			13. Amino acid metabolism
Cit.30420.1.S1_x_at	AT2G02010.1	-9.5431	13.1.1.1.1 amino acid metabolism.synthesis.central amino acid metabolism.GABA.Glutamate decarboxylase	GAD4 (GLUTAMATE DECARBOXYLASE 4); calmodulin binding
Cit.10060.1.S1_s_at	AT3G47340.1	21.692	13.1.3.1.1 amino acid metabolism.synthesis.aspartate family.asparagine.asparagine synthetase	ASN1 (DARK INDUCIBLE 6)
Cit.10058.1.S1_s_at	AT3G47340.1	22.0264	13.1.3.1.1 amino acid metabolism.synthesis.aspartate family.asparagine.asparagine synthetase	ASN1 (DARK INDUCIBLE 6)
Cit.10873.1.S1_s_at	AT3G22740.1	11.1982	13.1.3.4.12 amino acid metabolism.synthesis.aspartate family.methionine.homocysteine S-methyltransferase	HMT3 (Homocysteine S-methyltransferase 3); homocysteine S-methyltransferase
Cit.7987.1.S1_x_at	AT3G58610.1	-4.6897	13.1.4.1.2 amino acid metabolism.synthesis.branched chain group.common.ketol-acid reductoisomerase	ketol-acid reductoisomerase
Cit.8136.1.S1_x_at	AT3G58610.1	-4.4826	13.1.4.1.2 amino acid metabolism.synthesis.branched chain group.common.ketol-acid reductoisomerase	ketol-acid reductoisomerase
Cit.3629.1.S1_s_at	AT1G10070.1	6.73401	13.1.4.1.4 amino acid metabolism.synthesis.branched chain group.common.branched-chain amino acid aminotransferase	ATBCAT-2; branched-chain-amino-acid transaminase/ catalytic
Cit.12796.1.S1_at	AT1G18500.1	6.41437	13.1.4.4.1 amino acid metabolism.synthesis.branched chain group.leucine specific.2-isopropylmalate synthase	IPMS1/MAML-4 (METHYLTHIOALKYLMALATE SYNTHASE-LIKE 4); 2-isopropylmalate synthase
Cit.3795.1.S1_at	AT2G24580.1	5.97372	13.1.5.2.41 amino acid metabolism.synthesis.serine-glycine-cysteine group.glycine.sarcosine oxidase	sarcosine oxidase family protein
Cit.25466.1.S1_at	AT3G06350.1	9.81354	13.1.6.1.10 amino acid metabolism.synthesis.aromatic aa.chorismate.dehydroquinate/shikimate dehydrogenase	EMB3004/MEE32 (EMBRYO DEFECTIVE 3004); 3-dehydroquinate dehydratase/ NADP binding / binding / catalytic/ shikimate 5-dehydrogenas
Cit.14989.1.S1_at	AT2G16790.1	6.6357	13.1.6.1.5 amino acid metabolism.synthesis.aromatic aa.chorismate.shikimate kinase	shikimate kinase family protein
Cit.16253.1.S1_at	AT1G15710.1	5.68182	13.1.6.3.1 amino acid metabolism.synthesis.aromatic aa.phenylalanine.arogenate dehydratase / prephenate dehydratase; 13.1.6.4.2 amino acid metabolism.synthesis.aromatic aa.tyrosine.prephenate dehydrogenase	prephenate dehydrogenase family protein
Cit.30891.1.S1_at	AT3G30775.1	4.34216	13.2.2.2 amino acid metabolism.degradation.glutamate family.proline	ERD5 (EARLY RESPONSIVE TO DEHYDRATION 5); proline dehydrogenase
Cit.26201.1.S1_at	AT5G38710.1	4.35161	13.2.2.2 amino acid metabolism.degradation.glutamate family.proline	proline oxidase, putative / osmotic stress-responsive proline dehydrogenase, putative
Cit.20144.1.S1_s_at	AT3G16150.1	-6.2329	13.2.3.1.1 amino acid metabolism.degradation.aspartate family.asparagine.L-asparaginase	L-asparaginase, putative / L-asparagine amidohydrolase, putative
Cit.9339.1.S1_s_at	AT1G67280.1	-8.9859	13.2.3.2 amino acid metabolism.degradation.aspartate family.threonine	lactoylglutathione lyase, putative / glyoxalase I, putative
Cit.9339.1.S1_x_at	AT1G67280.1	-7.3207	13.2.3.2 amino acid metabolism.degradation.aspartate family.threonine	lactoylglutathione lyase, putative / glyoxalase I, putative
Cit.12357.1.S1_s_at	AT1G67280.1	-6.5156	13.2.3.2 amino acid metabolism.degradation.aspartate family.threonine	lactoylglutathione lyase, putative / glyoxalase I, putative
Cit.29977.1.S1_at	AT1G64660.1	6.09385	13.2.3.4.1 amino acid metabolism.degradation.aspartate family.methionine.methionine gamma-lyase	ATMGL; catalytic/ methionine gamma-lyase
Cit.20174.1.S1_x_at	AT1G64660.1	6.57462	13.2.3.4.1 amino acid metabolism.degradation.aspartate family.methionine.methionine gamma-lyase	ATMGL; catalytic/ methionine gamma-lyase
Cit.12094.1.S1_at	AT4G33150.1	4.65116	13.2.3.5 amino acid metabolism.degradation.aspartate family.lysine	LKR (SACCHAROPINE DEHYDROGENASE)
Cit.23685.1.S1_at	AT3G06850.1	4.29185	13.2.4.1 amino acid metabolism.degradation.branched-chain group.shared	DIN3/LTA1 (DARK INDUCIBLE 3); alpha-ketoacid dehydrogenase
Cit.27660.1.S1_s_at	AT3G06850.1	8.81057	13.2.4.1 amino acid metabolism.degradation.branched-chain group.shared	DIN3/LTA1 (DARK INDUCIBLE 3); alpha-ketoacid dehydrogenase
Cit.4721.1.S1_s_at	AT4G20930.1	5.22466	13.2.4.3 amino acid metabolism.degradation.branched-chain group.valine	3-hydroxyisobutyrate dehydrogenase, putative
Cit.10442.1.S1_s_at	AT4G33010.1	-23.4698	13.2.5.2 amino acid metabolism.degradation.serine-glycine-cysteine group.glycine	ATGLDP1 (ARABIDOPSIS THALIANA GLYCINE DECARBOXYLASE P-PROTEIN 1); glycine dehydrogenase (decarboxylating)
Cit.10146.1.S1_s_at	AT1G11860.1	-4.6734	13.2.5.2 amino acid metabolism.degradation.serine-glycine-cysteine group.glycine	aminomethyltransferase, putative
Cit.2725.1.S1_s_at	AT1G08630.2	4.05844	13.2.5.2 amino acid metabolism.degradation.serine-glycine-cysteine group.glycine	THA1 (THREONINE ALDOLASE 1); aldehyde-lyase
Cit.1668.1.S1_s_at	AT5G54080.1	8.5034	13.2.6.2 amino acid metabolism.degradation.aromatic aa.tyrosine	HGO (HOMOGENTISATE 1,2-DIOXYGENASE); homogentisate 1,2-dioxygenase
			15. Metal handling
Cit.38653.1.S1_at	AT5G49740.1	-31.3493	15.1 metal handling.acquisition	ATFRO7/FRO7 (FERRIC REDUCTION OXIDASE 7); ferric-chelate reductase/ oxidoreductase
Cit.29361.1.S1_s_at	AT3G15353.1	-5.0289	15.2 metal handling.binding, chelation and storage	MT3 (METALLOTHIONEIN 3)
Cit.21321.1.S1_x_at	AT3G09390.1	-4.759	15.2 metal handling.binding, chelation and storage	MT2A (METALLOTHIONEIN 2A)
Cit.7972.1.S1_s_at	AT3G09390.1	-4.3407	15.2 metal handling.binding, chelation and storage	MT2A (METALLOTHIONEIN 2A)
			16. Secondary metabolism
Cit.16427.1.S1_at	AT1G78955.1	6.04961	16.1 secondary metabolism.isoprenoids	CAMS1 (CAMELLIOL C SYNTHASE 1); beta-amyrin synthase
Cit.29661.1.S1_at	AT4G38460.1	-7.5978	16.1.1.10 secondary metabolism.isoprenoids.mevalonate pathway.geranylgeranyl pyrophosphate synthase	GGR (GERANYLGERANYL REDUCTASE); farnesyltranstransferase
Cit.14050.1.S1_at	AT4G36810.1	6.48929	16.1.1.10 secondary metabolism.isoprenoids.mevalonate pathway.geranylgeranyl pyrophosphate synthase	GGPS1 (GERANYLGERANYL PYROPHOSPHATE SYNTHASE 1); farnesyltranstransferase
Cit.3778.1.S1_at	AT4G36810.1	14.1643	16.1.1.10 secondary metabolism.isoprenoids.mevalonate pathway.geranylgeranyl pyrophosphate synthase	GGPS1 (GERANYLGERANYL PYROPHOSPHATE SYNTHASE 1); farnesyltranstransferase
Cit.5507.1.S1_at	AT3G63410.1	-4.0171	16.1.3.3 secondary metabolism.isoprenoids.tocopherol biosynthesis.MPBQ/MSBQ methyltransferase	APG1 (ALBINO OR PALE GREEN MUTANT 1); methyltransferase
Cit.11407.1.S1_at	AT5G67030.1	-4.6627	16.1.4 secondary metabolism.isoprenoids.carotenoids	ABA1 (ABA DEFICIENT 1); zeaxanthin epoxidase
Cit.1476.1.S1_s_at	AT3G63520.1	-4.8687	16.1.4.10 secondary metabolism.isoprenoids.carotenoids.carotenoid cleavage dioxygenase	CCD1 (CAROTENOID CLEAVAGE DIOXYGENASE 1)
Cit.20251.1.S1_at	AT1G08550.1	-5.4428	16.1.4.21 secondary metabolism.isoprenoids.carotenoids.violaxanthin de-epoxidase	NPQ1 (NON-PHOTOCHEMICAL QUENCHING 1)
Cit.30844.1.S1_s_at	AT1G08550.1	-4.5299	16.1.4.21 secondary metabolism.isoprenoids.carotenoids.violaxanthin de-epoxidase	NPQ1 (NON-PHOTOCHEMICAL QUENCHING 1)
Cit.13924.1.S1_s_at	AT1G08550.1	-4.0832	16.1.4.21 secondary metabolism.isoprenoids.carotenoids.violaxanthin de-epoxidase	NPQ1 (NON-PHOTOCHEMICAL QUENCHING 1)
Cit.4187.1.S1_at	AT5G57030.1	-4.2648	16.1.4.4 secondary metabolism.isoprenoids.carotenoids.lycopene epsilon cyclase	LUT2 (LUTEIN DEFICIENT 2); lycopene epsilon cyclase
Cit.18744.1.S1_at	AT3G14520.1	-25.4071	16.1.5 secondary metabolism.isoprenoids.terpenoids	terpene synthase/cyclase family protein
Cit.1435.1.S1_at	AT1G61680.1	-15.7404	16.1.5 secondary metabolism.isoprenoids.terpenoids	terpene synthase/cyclase family protein
Cit.22666.1.S1_at	AT1G78960.1	-10.9733	16.1.5 secondary metabolism.isoprenoids.terpenoids	ATLUP2 (Arabidopsis thaliana lupeol synthase 2); lupeol synthase
Cit.14611.1.S1_at	AT1G78950.1	-5.893	16.1.5 secondary metabolism.isoprenoids.terpenoids	beta-amyrin synthase, putative
Cit.1968.1.S1_s_at	AT1G61680.1	-4.506	16.1.5 secondary metabolism.isoprenoids.terpenoids	terpene synthase/cyclase family protein
Cit.6742.1.S1_at	AT3G45130.1	4.25532	16.1.5 secondary metabolism.isoprenoids.terpenoids	LAS1 (Lanosterol synthase 1); lanosterol synthase
Cit.28120.1.S1_at	AT3G45130.1	6.29723	16.1.5 secondary metabolism.isoprenoids.terpenoids	LAS1 (Lanosterol synthase 1); lanosterol synthase
Cit.6742.1.S1_s_at	AT3G45130.1	7.51315	16.1.5 secondary metabolism.isoprenoids.terpenoids	LAS1 (Lanosterol synthase 1); lanosterol synthase
Cit.1801.1.S1_x_at	AT2G02400.1	-30.9902	16.2 secondary metabolism.phenylpropanoids	cinnamoyl-CoA reductase family
Cit.1801.1.S1_at	AT2G02400.1	-23.7006	16.2 secondary metabolism.phenylpropanoids	cinnamoyl-CoA reductase family
Cit.1800.1.S1_at	AT2G02400.1	-15.0059	16.2 secondary metabolism.phenylpropanoids	cinnamoyl-CoA reductase family
Cit.13838.1.S1_at	AT2G02400.1	-7.4335	16.2 secondary metabolism.phenylpropanoids	cinnamoyl-CoA reductase family
Cit.12172.1.S1_at	AT4G35160.1	-6.9702	16.2 secondary metabolism.phenylpropanoids	O-methyltransferase family 2 protein
Cit.11356.1.S1_s_at	AT5G01210.1	-4.5127	16.2 secondary metabolism.phenylpropanoids	transferase family protein
Cit.1713.1.S1_s_at	AT1G62940.1	4.02414	16.2 secondary metabolism.phenylpropanoids	4-coumarate--CoA ligase family protein / 4-coumaroyl-CoA synthase family protein
Cit.7080.1.S1_at	AT2G33590.1	7.83699	16.2 secondary metabolism.phenylpropanoids	cinnamoyl-CoA reductase family
Cit.17740.1.S1_s_at	AT2G37040.1	-4.5602	16.2.1.1 secondary metabolism.phenylpropanoids.lignin biosynthesis.PAL	PAL1 (PHE AMMONIA LYASE 1); phenylalanine ammonia-lyase
Cit.24218.1.S1_s_at	AT2G37040.1	-4.0817	16.2.1.1 secondary metabolism.phenylpropanoids.lignin biosynthesis.PAL	PAL1 (PHE AMMONIA LYASE 1); phenylalanine ammonia-lyase
Cit.14324.1.S1_s_at	AT2G37040.1	5.45256	16.2.1.1 secondary metabolism.phenylpropanoids.lignin biosynthesis.PAL	PAL1 (PHE AMMONIA LYASE 1); phenylalanine ammonia-lyase
Cit.9944.1.S1_x_at	AT4G37990.1	-8.153	16.2.1.10 secondary metabolism.phenylpropanoids.lignin biosynthesis.CAD	ELI3-2 (ELICITOR-ACTIVATED GENE 3)
Cit.9944.1.S1_at	AT4G37990.1	-8.0775	16.2.1.10 secondary metabolism.phenylpropanoids.lignin biosynthesis.CAD	ELI3-2 (ELICITOR-ACTIVATED GENE 3)
Cit.9942.1.S1_x_at	AT4G37990.1	-4.0543	16.2.1.10 secondary metabolism.phenylpropanoids.lignin biosynthesis.CAD	ELI3-2 (ELICITOR-ACTIVATED GENE 3)
Cit.11987.1.S1_s_at	AT1G65060.1	-13.957	16.2.1.3 secondary metabolism.phenylpropanoids.lignin biosynthesis.4CL	4CL3 (4-coumarate:CoA ligase 3); 4-coumarate-CoA ligase
Cit.14377.1.S1_at	AT3G21240.1	-5.1892	16.2.1.3 secondary metabolism.phenylpropanoids.lignin biosynthesis.4CL	4CL2 (4-coumarate:CoA ligase 2); 4-coumarate-CoA ligase
Cit.36889.1.S1_at	AT1G51680.2	-5.0642	16.2.1.3 secondary metabolism.phenylpropanoids.lignin biosynthesis.4CL	4CL1 (4-COUMARATE:COA LIGASE 1); 4-coumarate-CoA ligase
Cit.12818.1.S1_at	AT5G48930.1	4.74383	16.2.1.4 secondary metabolism.phenylpropanoids.lignin biosynthesis.HCT	transferase family protein
Cit.14337.1.S1_at	AT5G48930.1	31.1526	16.2.1.4 secondary metabolism.phenylpropanoids.lignin biosynthesis.HCT	transferase family protein
Cit.17602.1.S1_x_at	AT4G34050.1	-8.5714	16.2.1.6 secondary metabolism.phenylpropanoids.lignin biosynthesis.CCoAOMT	caffeoyl-CoA 3-O-methyltransferase, putative
Cit.30418.1.S1_s_at	AT4G34050.1	-4.4375	16.2.1.6 secondary metabolism.phenylpropanoids.lignin biosynthesis.CCoAOMT	caffeoyl-CoA 3-O-methyltransferase, putative
Cit.22186.1.S1_s_at	AT4G34050.1	4.89716	16.2.1.6 secondary metabolism.phenylpropanoids.lignin biosynthesis.CCoAOMT	caffeoyl-CoA 3-O-methyltransferase, putative
Cit.33335.1.S1_s_at	AT1G15950.1	-5.9859	16.2.1.7 secondary metabolism.phenylpropanoids.lignin biosynthesis.CCR1	CCR1 (CINNAMOYL COA REDUCTASE 1)
Cit.10165.1.S1_s_at	AT1G15950.1	-5.9456	16.2.1.7 secondary metabolism.phenylpropanoids.lignin biosynthesis.CCR1	CCR1 (CINNAMOYL COA REDUCTASE 1)
Cit.10166.1.S1_x_at	AT1G15950.1	-5.2294	16.2.1.7 secondary metabolism.phenylpropanoids.lignin biosynthesis.CCR1	CCR1 (CINNAMOYL COA REDUCTASE 1)
Cit.12166.1.S1_at	AT5G54160.1	4.0016	16.2.1.9 secondary metabolism.phenylpropanoids.lignin biosynthesis.COMT	ATOMT1 (O-METHYLTRANSFERASE 1)
Cit.19924.1.S1_s_at	AT5G54160.1	5.88235	16.2.1.9 secondary metabolism.phenylpropanoids.lignin biosynthesis.COMT	ATOMT1 (O-METHYLTRANSFERASE 1)
Cit.19924.1.S1_at	AT5G54160.1	10.7643	16.2.1.9 secondary metabolism.phenylpropanoids.lignin biosynthesis.COMT	ATOMT1 (O-METHYLTRANSFERASE 1)
Cit.16701.1.S1_s_at	AT2G29290.1	-6.2305	16.4.1 secondary metabolism.N misc.alkaloid-like	tropinone reductase, putative / tropine dehydrogenase, putative
Cit.308.1.S1_s_at	AT3G51420.1	4.03714	16.4.1 secondary metabolism.N misc.alkaloid-like	strictosidine synthase family protein
Cit.308.1.S1_at	AT3G51420.1	4.33463	16.4.1 secondary metabolism.N misc.alkaloid-like	strictosidine synthase family protein
Cit.12857.1.S1_s_at	AT3G57030.1	9.34579	16.4.1 secondary metabolism.N misc.alkaloid-like	strictosidine synthase family protein
Cit.5236.1.S1_at	AT1G19440.1	4.37063	16.7 secondary metabolism.wax	very-long-chain fatty acid condensing enzyme, putative
Cit.11151.1.S1_s_at	AT1G68530.1	7.69823	16.7 secondary metabolism.wax	CUT1 (CUTICULAR 1); acyltransferase/ catalytic
Cit.11148.1.S1_s_at	AT1G68530.1	9.29368	16.7 secondary metabolism.wax	CUT1 (CUTICULAR 1); acyltransferase/ catalytic
Cit.31118.1.S1_at	AT1G03495.1	5.63698	16.8.1.21 secondary metabolism.flavonoids.anthocyanins.anthocyanin 5-aromatic acyltransferase	transferase
Cit.1115.1.S1_s_at	AT1G59960.1	-6.3225	16.8.2 secondary metabolism.flavonoids.chalcones	aldo/keto reductase, putative
Cit.19520.1.S1_s_at	AT5G13930.1	-57.5841	16.8.2.1 secondary metabolism.flavonoids.chalcones.naringenin-chalcone synthase	ATCHS/CHS/TT4 (CHALCONE SYNTHASE); naringenin-chalcone synthase
Cit.21179.1.S1_at	AT5G13930.1	-41.1815	16.8.2.1 secondary metabolism.flavonoids.chalcones.naringenin-chalcone synthase	ATCHS/CHS/TT4 (CHALCONE SYNTHASE); naringenin-chalcone synthase
Cit.8600.1.S1_x_at	AT5G13930.1	-36.9812	16.8.2.1 secondary metabolism.flavonoids.chalcones.naringenin-chalcone synthase	ATCHS/CHS/TT4 (CHALCONE SYNTHASE); naringenin-chalcone synthase
Cit.19520.1.S1_x_at	AT5G13930.1	-36.9006	16.8.2.1 secondary metabolism.flavonoids.chalcones.naringenin-chalcone synthase	ATCHS/CHS/TT4 (CHALCONE SYNTHASE); naringenin-chalcone synthase
Cit.30458.1.S1_s_at	AT5G13930.1	-23.2067	16.8.2.1 secondary metabolism.flavonoids.chalcones.naringenin-chalcone synthase	ATCHS/CHS/TT4 (CHALCONE SYNTHASE); naringenin-chalcone synthase
Cit.13366.1.S1_at	AT5G13930.1	59.1716	16.8.2.1 secondary metabolism.flavonoids.chalcones.naringenin-chalcone synthase	ATCHS/CHS/TT4 (CHALCONE SYNTHASE); naringenin-chalcone synthase
Cit.37518.1.S1_s_at	AT3G55120.1	-6.5736	16.8.2.2 secondary metabolism.flavonoids.chalcones.chalcone isomerase	A11/CFI/TT5 (TRANSPARENT TESTA 5); chalcone isomerase
Cit.10215.1.S1_s_at	AT3G55120.1	-5.4806	16.8.2.2 secondary metabolism.flavonoids.chalcones.chalcone isomerase	A11/CFI/TT5 (TRANSPARENT TESTA 5); chalcone isomerase
Cit.10216.1.S1_at	AT3G55120.1	-4.4709	16.8.2.2 secondary metabolism.flavonoids.chalcones.chalcone isomerase	A11/CFI/TT5 (TRANSPARENT TESTA 5); chalcone isomerase
Cit.29403.1.S1_x_at	AT4G12300.1	-25.5986	16.8.3 secondary metabolism.flavonoids.dihydroflavonols	CYP706A4 (cytochrome P450, family 706, subfamily A, polypeptide 4); oxygen binding
Cit.29404.1.S1_s_at	AT4G12300.1	-20.795	16.8.3 secondary metabolism.flavonoids.dihydroflavonols	CYP706A4 (cytochrome P450, family 706, subfamily A, polypeptide 4); oxygen binding
Cit.29404.1.S1_x_at	AT4G12300.1	-6.9072	16.8.3 secondary metabolism.flavonoids.dihydroflavonols	CYP706A4 (cytochrome P450, family 706, subfamily A, polypeptide 4); oxygen binding
Cit.29404.1.S1_at	AT4G12300.1	-6.3035	16.8.3 secondary metabolism.flavonoids.dihydroflavonols	CYP706A4 (cytochrome P450, family 706, subfamily A, polypeptide 4); oxygen binding
Cit.7705.1.S1_at	AT5G53990.1	-5.5056	16.8.3 secondary metabolism.flavonoids.dihydroflavonols	glycosyltransferase family protein
Cit.17025.1.S1_at	AT4G12300.1	-5.328	16.8.3 secondary metabolism.flavonoids.dihydroflavonols	CYP706A4 (cytochrome P450, family 706, subfamily A, polypeptide 4); oxygen binding
Cit.7164.1.S1_at	AT4G01070.1	-5.1879	16.8.3 secondary metabolism.flavonoids.dihydroflavonols	GT72B1; UDP-glucosyltransferase/ UDP-glycosyltransferase/ transferase, transferring glycosyl groups
Cit.4422.1.S1_at	AT4G01070.1	-4.2645	16.8.3 secondary metabolism.flavonoids.dihydroflavonols	GT72B1; UDP-glucosyltransferase/ UDP-glycosyltransferase/ transferase, transferring glycosyl groups
Cit.10824.1.S1_at	AT5G54010.1	-4.1462	16.8.3 secondary metabolism.flavonoids.dihydroflavonols	glycosyltransferase family protein
Cit.12345.1.S1_s_at	AT4G12310.1	4.08998	16.8.3 secondary metabolism.flavonoids.dihydroflavonols	CYP706A5 (cytochrome P450, family 706, subfamily A, polypeptide 5); oxygen binding
Cit.15760.1.S1_at	AT4G01070.1	4.59137	16.8.3 secondary metabolism.flavonoids.dihydroflavonols	GT72B1; UDP-glucosyltransferase/ UDP-glycosyltransferase/ transferase, transferring glycosyl groups
Cit.37373.1.S1_at	AT2G18570.1	4.73037	16.8.3 secondary metabolism.flavonoids.dihydroflavonols	UDP-glucoronosyl/UDP-glucosyl transferase family protein
Cit.6322.1.S1_at	AT2G18570.1	7.36377	16.8.3 secondary metabolism.flavonoids.dihydroflavonols	UDP-glucoronosyl/UDP-glucosyl transferase family protein
Cit.4690.1.S1_at	AT5G07990.1	4.39174	16.8.3.3 secondary metabolism.flavonoids.dihydroflavonols.flavonoid 3-monooxygenase	TT7 (TRANSPARENT TESTA 7); flavonoid 3'-monooxygenase/ oxygen binding
Cit.7938.1.S1_at	AT1G17020.1	-4.6757	16.8.4 secondary metabolism.flavonoids.flavonols	SRG1 (SENESCENCE-RELATED GENE 1); oxidoreductase, acting on paired donors, with incorporation or reduction of molecular oxygen, 2
Cit.9538.1.S1_x_at	AT1G17020.1	4.48632	16.8.4 secondary metabolism.flavonoids.flavonols	SRG1 (SENESCENCE-RELATED GENE 1); oxidoreductase, acting on paired donors, with incorporation or reduction of molecular oxygen, 2
Cit.23448.1.S1_x_at	AT1G49390.1	5.17866	16.8.4 secondary metabolism.flavonoids.flavonols	oxidoreductase, 2OG-Fe(II) oxygenase family protein
Cit.20188.1.S1_at	AT1G49390.1	7.82473	16.8.4 secondary metabolism.flavonoids.flavonols	oxidoreductase, 2OG-Fe(II) oxygenase family protein
Cit.37371.1.S1_at	AT1G49390.1	10.9051	16.8.4 secondary metabolism.flavonoids.flavonols	oxidoreductase, 2OG-Fe(II) oxygenase family protein
Cit.23448.1.S1_s_at	AT1G49390.1	13.4048	16.8.4 secondary metabolism.flavonoids.flavonols	oxidoreductase, 2OG-Fe(II) oxygenase family protein
Cit.7322.1.S1_at	AT2G45400.1	-12.7677	16.8.4.1 secondary metabolism.flavonoids.flavonols.dihydrokaempferol 4-reductase	BEN1; oxidoreductase, acting on CH-OH group of donors
			17. Hormone metabolism
Cit.13424.1.S1_at	AT4G19230.1	10.2564	17.1.1.2.1 hormone metabolism.abscisic acid.synthesis-degradation.degradation. 8-hydroxylase	CYP707A1 (cytochrome P450, family 707, subfamily A, polypeptide 1); oxygen binding
Cit.20749.1.S1_s_at	AT5G59220.1	-6.4888	17.1.3 hormone metabolism.abscisic acid.induced-regulated-responsive-activated	protein phosphatase 2C, putative / PP2C, putative
Cit.8522.1.S1_at	AT5G08350.1	6.09013	17.1.3 hormone metabolism.abscisic acid.induced-regulated-responsive-activated	GRAM domain-containing protein / ABA-responsive protein-related
Cit.36680.1.S1_at	AT1G70940.1	4.34594	17.2.2 hormone metabolism.auxin.signal transduction	PIN3 (PIN-FORMED 3); auxin:hydrogen symporter/ transporter
Cit.36572.1.S1_at	AT1G70940.1	7.22543	17.2.2 hormone metabolism.auxin.signal transduction	PIN3 (PIN-FORMED 3); auxin:hydrogen symporter/ transporter
Cit.9559.1.S1_s_at	AT1G60710.1	-4.191	17.2.3 hormone metabolism.auxin.induced-regulated-responsive-activated	ATB2; oxidoreductase
Cit.13972.1.S1_at	AT5G20730.1	4.66418	17.2.3 hormone metabolism.auxin.induced-regulated-responsive-activated	NPH4 (NON-PHOTOTROPHIC HYPOCOTYL); transcription factor
Cit.30245.1.S1_at	AT5G20730.2	4.96032	17.2.3 hormone metabolism.auxin.induced-regulated-responsive-activated	NPH4 (NON-PHOTOTROPHIC HYPOCOTYL); transcription factor
Cit.15712.1.S1_at	AT1G72430.1	11.8624	17.2.3 hormone metabolism.auxin.induced-regulated-responsive-activated	auxin-responsive protein-related
Cit.38050.1.S1_at	AT2G03760.1	-11.7347	17.3.1.1.5 hormone metabolism.brassinosteroid.synthesis-degradation.BRs.metabolic regulation	ST (steroid sulfotransferase); sulfotransferase
Cit.28142.1.S1_s_at	AT3G13730.1	-21.1579	17.3.1.1.99 hormone metabolism.brassinosteroid.synthesis-degradation.BRs.other	CYP90D1 (CYTOCHROME P450, FAMILY 90, SUBFAMILY D, POLYPEPTIDE 1); oxidoreductase, acting on paired donors, with incorporation or
Cit.10660.1.S1_at	AT5G13710.1	-5.3805	17.3.1.2.2 hormone metabolism.brassinosteroid.synthesis-degradation.sterols.SMT	SMT1 (STEROL METHYLTRANSFERASE 1)
Cit.17517.1.S1_at	AT2G07050.1	4.15973	17.3.1.2.99 hormone metabolism.brassinosteroid.synthesis-degradation.sterols.other	CAS1 (CYCLOARTENOL SYNTHASE 1); cycloartenol synthase
Cit.17455.1.S1_s_at	AT2G07050.1	6.05327	17.3.1.2.99 hormone metabolism.brassinosteroid.synthesis-degradation.sterols.other	CAS1 (CYCLOARTENOL SYNTHASE 1); cycloartenol synthase
Cit.18742.1.S1_at	AT5G19040.1	-15.2188	17.4.1 hormone metabolism.cytokinin.synthesis-degradation	ATIPT5 (Arabidopsis thaliana isopentenyltransferase 5); transferase, transferring alkyl or aryl (other than methyl) groups
Cit.26822.1.S1_at	AT5G19040.1	-5.3173	17.4.1 hormone metabolism.cytokinin.synthesis-degradation	ATIPT5 (Arabidopsis thaliana isopentenyltransferase 5); transferase, transferring alkyl or aryl (other than methyl) groups
Cit.32640.1.S1_at	AT5G54000.1	4.91159	17.5.1 hormone metabolism.ethylene.synthesis-degradation	oxidoreductase, 2OG-Fe(II) oxygenase family protein
Cit.19070.1.S1_at	AT5G20400.1	5.68182	17.5.1 hormone metabolism.ethylene.synthesis-degradation	oxidoreductase, 2OG-Fe(II) oxygenase family protein
Cit.18154.1.S1_at	AT5G20400.1	6.30517	17.5.1 hormone metabolism.ethylene.synthesis-degradation	oxidoreductase, 2OG-Fe(II) oxygenase family protein
Cit.1269.1.S1_at	AT5G61600.1	4.85201	17.5.2 hormone metabolism.ethylene.signal transduction	ethylene-responsive element-binding family protein
Cit.3061.1.S1_at	AT5G47230.1	5.49451	17.5.2 hormone metabolism.ethylene.signal transduction	ERF5 (ETHYLENE RESPONSIVE ELEMENT BINDING FACTOR 5); DNA binding / transcription activator/ transcription factor
Cit.29533.1.S1_s_at	AT5G47230.1	6.23441	17.5.2 hormone metabolism.ethylene.signal transduction	ERF5 (ETHYLENE RESPONSIVE ELEMENT BINDING FACTOR 5); DNA binding / transcription activator/ transcription factor
Cit.1270.1.S1_s_at	AT5G61600.1	6.50618	17.5.2 hormone metabolism.ethylene.signal transduction	ethylene-responsive element-binding family protein
Cit.17124.1.S1_s_at	AT2G44840.1	9.93049	17.5.2 hormone metabolism.ethylene.signal transduction	ATERF13/EREBP (ETHYLENE-RESPONSIVE ELEMENT BINDING FACTOR 13); DNA binding / transcription factor
Cit.17124.1.S1_at	AT2G44840.1	10.661	17.5.2 hormone metabolism.ethylene.signal transduction	ATERF13/EREBP (ETHYLENE-RESPONSIVE ELEMENT BINDING FACTOR 13); DNA binding / transcription factor
Cit.36807.1.S1_s_at	AT4G21200.1	-7.6172	17.6.1 hormone metabolism.gibberelin.synthesis-degradation	ATGA2OX8 (GIBBERELLIN 2-OXIDASE 8); gibberellin 2-beta-dioxygenase
Cit.26276.1.S1_at	AT4G21200.1	-7.2167	17.6.1 hormone metabolism.gibberelin.synthesis-degradation	ATGA2OX8 (GIBBERELLIN 2-OXIDASE 8); gibberellin 2-beta-dioxygenase
Cit.20218.1.S1_x_at	AT2G32440.1	-6.2388	17.6.1.4 hormone metabolism.gibberelin.synthesis-degradation.ent-kaurenoic acid hydroxylase/oxygenase	KAO2 (ENT-KAURENOIC ACID HYDROXYLASE 2); oxygen binding
Cit.11889.1.S1_s_at	AT2G32440.1	-4.3604	17.6.1.4 hormone metabolism.gibberelin.synthesis-degradation.ent-kaurenoic acid hydroxylase/oxygenase	KAO2 (ENT-KAURENOIC ACID HYDROXYLASE 2); oxygen binding
Cit.10032.1.S1_s_at	AT1G75750.1	5.1573	17.6.3 hormone metabolism.gibberelin.induced-regulated-responsive-activated	GASA1 (GAST1 PROTEIN HOMOLOG 1)
Cit.10032.1.S1_x_at	AT1G75750.1	8.88889	17.6.3 hormone metabolism.gibberelin.induced-regulated-responsive-activated	GASA1 (GAST1 PROTEIN HOMOLOG 1)
Cit.10328.1.S1_s_at	AT4G09600.1	13.7552	17.6.3 hormone metabolism.gibberelin.induced-regulated-responsive-activated	GASA3 (GAST1 PROTEIN HOMOLOG 3)
Cit.36935.1.S1_s_at	AT1G19640.1	-76.4557	17.7.1.10 hormone metabolism.jasmonate.synthesis-degradation.jasmonate-O-methyltransferase	JMT (JASMONIC ACID CARBOXYL METHYLTRANSFERASE); jasmonate O-methyltransferase
Cit.30497.1.S1_at	AT1G19640.1	-13.9797	17.7.1.10 hormone metabolism.jasmonate.synthesis-degradation.jasmonate-O-methyltransferase	JMT (JASMONIC ACID CARBOXYL METHYLTRANSFERASE); jasmonate O-methyltransferase
Cit.4573.1.S1_at	AT3G45140.1	6.5189	17.7.1.2 hormone metabolism.jasmonate.synthesis-degradation.lipoxygenase	LOX2 (LIPOXYGENASE 2)
Cit.15036.1.S1_at	AT1G13280.1	4.33463	17.7.1.4 hormone metabolism.jasmonate.synthesis-degradation.allene oxidase cyclase	AOC4 (ALLENE OXIDE CYCLASE 4)
Cit.10684.1.S1_at	AT1G76690.1	-9.6463	17.7.1.5 hormone metabolism.jasmonate.synthesis-degradation.12-Oxo-PDA-reductase	OPR2 (12-oxophytodienoate reductase 2); 12-oxophytodienoate reductase
Cit.10685.1.S1_s_at	AT1G76690.1	-5.2882	17.7.1.5 hormone metabolism.jasmonate.synthesis-degradation.12-Oxo-PDA-reductase	OPR2 (12-oxophytodienoate reductase 2); 12-oxophytodienoate reductase
Cit.26470.1.S1_x_at	AT1G05680.1	4.02414	17.8.1 hormone metabolism.salicylic acid.synthesis-degradation	UDP-glucoronosyl/UDP-glucosyl transferase family protein
Cit.18687.1.S1_at	AT1G05680.1	19.4553	17.8.1 hormone metabolism.salicylic acid.synthesis-degradation	UDP-glucoronosyl/UDP-glucosyl transferase family protein
			18. Co-factor and vitamine metabolism
Cit.465.1.S1_s_at	AT5G54770.1	-6.7971	18.2 Co-factor and vitamine metabolism.thiamine	THI1 (THIAZOLE REQUIRING)
Cit.7306.1.S1_at	AT5G01410.1	-6.5861	18.20* Co-factor and vitamine metabolism.vitamin b6	PDX1 (PYRIDOXINE BIOSYNTHESIS 1.3); protein heterodimerization/ protein homodimerization
Cit.7306.1.S1_s_at	AT5G01410.1	-4.4327	18.20* Co-factor and vitamine metabolism.vitamin b6	PDX1 (PYRIDOXINE BIOSYNTHESIS 1.3); protein heterodimerization/ protein homodimerization
Cit.26163.1.S1_at	AT5G14760.1	-4.054	18.21* Co-factor and vitamine metabolism.NAD/NADP	AO (L-ASPARTATE OXIDASE); L-aspartate oxidase
Cit.10380.1.S1_s_at	AT1G78680.1	-4.1287	18.5.1 Co-factor and vitamine metabolism.folate & vitamine K.folate	ATGGH2 (GAMMA-GLUTAMYL HYDROLASE 2); gamma-glutamyl hydrolase
			19. Tetrapyrrole synthesis
Cit.12418.1.S1_s_at	AT5G13630.1	-6.7011	19.10 tetrapyrrole synthesis.magnesium chelatase	GUN5 (GENOMES UNCOUPLED 5)
Cit.40325.1.S1_s_at	AT1G19670.1	-39.733	19.50* tetrapyrrole degradation	ATCLH1 (CORONATINE-INDUCED PROTEIN 1)
			20. Stress
Cit.23259.1.S1_s_at	AT1G18250.2	-17.369	20.1 stress.biotic	ATLP-1 (Arabidopsis thaumatin-like protein 1)
Cit.13551.1.S1_s_at	AT5G17540.1	-15.4275	20.1 stress.biotic	transferase family protein
Cit.18202.1.S1_at	AT2G21340.2	-12.3841	20.1 stress.biotic	enhanced disease susceptibility protein, putative / salicylic acid induction deficient protein, putative
Cit.18202.1.S1_s_at	AT2G21340.2	-11.2281	20.1 stress.biotic	enhanced disease susceptibility protein, putative / salicylic acid induction deficient protein, putative
Cit.19521.1.S1_s_at	AT5G17540.1	-8.3645	20.1 stress.biotic	transferase family protein
Cit.31057.1.S1_s_at	AT5G17540.1	-8.0085	20.1 stress.biotic	transferase family protein
Cit.3746.1.S1_s_at	AT5G17540.1	-7.3361	20.1 stress.biotic	transferase family protein
Cit.31825.1.S1_at	AT4G25780.1	-6.0044	20.1 stress.biotic	pathogenesis-related protein, putative
Cit.10594.1.S1_at	AT3G54420.1	-5.9017	20.1 stress.biotic	ATEP3 (Arabidopsis thaliana chitinase class IV); chitinase
Cit.1727.1.S1_s_at	AT3G54420.1	4.22476	20.1 stress.biotic	ATEP3 (Arabidopsis thaliana chitinase class IV); chitinase
Cit.6847.1.S1_at	AT3G04720.1	4.9554	20.1 stress.biotic	PR4 (PATHOGENESIS-RELATED 4)
Cit.18156.1.S1_at	AT3G02840.1	6.21891	20.1 stress.biotic	immediate-early fungal elicitor family protein
Cit.22589.1.S1_s_at	AT2G38870.1	10.917	20.1 stress.biotic	protease inhibitor, putative
Cit.302.1.S1_s_at	AT3G12500.1	13.4771	20.1 stress.biotic	ATHCHIB (BASIC CHITINASE); chitinase
Cit.20412.1.S1_s_at	AT3G12500.1	13.9665	20.1 stress.biotic	ATHCHIB (BASIC CHITINASE); chitinase
Cit.21717.1.S1_at	AT3G04720.1	36.1011	20.1 stress.biotic	PR4 (PATHOGENESIS-RELATED 4)
Cit.15180.1.S1_at	AT1G58170.1	7.22022	20.1.7 stress.biotic.PR-proteins	disease resistance-responsive protein-related / dirigent protein-related
Cit.29373.1.S1_s_at	AT1G17860.1	-203.636	20.1.7.6 stress.biotic.PR-proteins.proteinase inhibitors	trypsin and protease inhibitor family protein / Kunitz family protein
Cit.16962.1.S1_x_at	AT1G17860.1	-133.504	20.1.7.6 stress.biotic.PR-proteins.proteinase inhibitors	trypsin and protease inhibitor family protein / Kunitz family protein
Cit.510.1.S1_x_at	AT1G17860.1	-128.89	20.1.7.6 stress.biotic.PR-proteins.proteinase inhibitors	trypsin and protease inhibitor family protein / Kunitz family protein
Cit.16882.1.S1_x_at	AT1G17860.1	-113.824	20.1.7.6 stress.biotic.PR-proteins.proteinase inhibitors	trypsin and protease inhibitor family protein / Kunitz family protein
Cit.29325.1.S1_x_at	AT1G17860.1	-108.745	20.1.7.6 stress.biotic.PR-proteins.proteinase inhibitors	trypsin and protease inhibitor family protein / Kunitz family protein
Cit.730.1.S1_x_at	AT1G17860.1	-105.691	20.1.7.6 stress.biotic.PR-proteins.proteinase inhibitors	trypsin and protease inhibitor family protein / Kunitz family protein
Cit.81.1.S1_at	AT1G17860.1	-100.607	20.1.7.6 stress.biotic.PR-proteins.proteinase inhibitors	trypsin and protease inhibitor family protein / Kunitz family protein
Cit.7043.1.S1_at	AT1G17860.1	-29.4449	20.1.7.6 stress.biotic.PR-proteins.proteinase inhibitors	trypsin and protease inhibitor family protein / Kunitz family protein
Cit.35442.1.S1_x_at	AT1G17860.1	-26.3034	20.1.7.6 stress.biotic.PR-proteins.proteinase inhibitors	trypsin and protease inhibitor family protein / Kunitz family protein
Cit.29356.1.S1_x_at	AT1G17860.1	-10.9542	20.1.7.6 stress.biotic.PR-proteins.proteinase inhibitors	trypsin and protease inhibitor family protein / Kunitz family protein
Cit.29368.1.S1_x_at	AT1G17860.1	-8.0095	20.1.7.6 stress.biotic.PR-proteins.proteinase inhibitors	trypsin and protease inhibitor family protein / Kunitz family protein
Cit.29321.1.S1_x_at	AT1G17860.1	-5.7675	20.1.7.6 stress.biotic.PR-proteins.proteinase inhibitors	trypsin and protease inhibitor family protein / Kunitz family protein
Cit.7969.1.S1_x_at	AT1G17860.1	7.73994	20.1.7.6 stress.biotic.PR-proteins.proteinase inhibitors	trypsin and protease inhibitor family protein / Kunitz family protein
Cit.2116.1.S1_s_at	AT4G11650.1	9.94036	20.2 stress.abiotic	ATOSM34 (OSMOTIN 34)
Cit.40357.1.S1_s_at	AT4G21870.1	-21.4342	20.2.1 stress.abiotic.heat	26.5 kDa class P-related heat shock protein (HSP26.5-P)
Cit.33267.1.S1_x_at	AT4G21870.1	-10.5199	20.2.1 stress.abiotic.heat	26.5 kDa class P-related heat shock protein (HSP26.5-P)
Cit.33267.1.S1_at	AT4G21870.1	-9.5078	20.2.1 stress.abiotic.heat	26.5 kDa class P-related heat shock protein (HSP26.5-P)
Cit.9459.1.S1_at	AT1G07400.1	-5.8429	20.2.1 stress.abiotic.heat	17.8 kDa class I heat shock protein (HSP17.8-CI)
Cit.14662.1.S1_at	AT5G23240.1	-5.0591	20.2.1 stress.abiotic.heat	DNAJ heat shock N-terminal domain-containing protein
Cit.12696.1.S1_s_at	AT2G42750.1	-5.0495	20.2.1 stress.abiotic.heat	DNAJ heat shock N-terminal domain-containing protein
Cit.25374.1.S1_s_at	AT4G25200.1	-4.7178	20.2.1 stress.abiotic.heat	ATHSP23.6-MITO (MITOCHONDRION-LOCALIZED SMALL HEAT SHOCK PROTEIN 23.6)
Cit.1779.1.S1_at	AT2G29500.1	-4.2354	20.2.1 stress.abiotic.heat	17.6 kDa class I small heat shock protein (HSP17.6B-CI)
Cit.3805.1.S1_at	AT1G56300.1	-4.0997	20.2.1 stress.abiotic.heat	DNAJ heat shock N-terminal domain-containing protein
Cit.26433.1.S1_s_at	AT1G52560.1	4.0568	20.2.1 stress.abiotic.heat	26.5 kDa class I small heat shock protein-like (HSP26.5-P)
Cit.16035.1.S1_at	AT2G17880.1	4.38404	20.2.1 stress.abiotic.heat	DNAJ heat shock protein, putative
Cit.4026.1.S1_s_at	AT5G49060.1	4.52694	20.2.1 stress.abiotic.heat	DNAJ heat shock N-terminal domain-containing protein
Cit.11985.1.S1_at	AT5G52300.1	-8.3571	20.2.2 stress.abiotic.cold	LTI65/RD29B (RESPONSIVE TO DESSICATION 29B)
Cit.34096.1.S1_s_at	AT1G05260.1	7.57002	20.2.2 stress.abiotic.cold	RCI3 (RARE COLD INDUCIBLE GENE 3); peroxidase
Cit.11337.1.S1_s_at	AT2G41430.1	5.39374	20.2.3 stress.abiotic.drought/salt	ERD15 (EARLY RESPONSIVE TO DEHYDRATION 15)
Cit.25919.1.S1_x_at	AT4G15910.1	6.0241	20.2.3 stress.abiotic.drought/salt	ATDI21 (Arabidopsis thaliana drought-induced 21)
Cit.25919.1.S1_at	AT4G15910.1	6.55738	20.2.3 stress.abiotic.drought/salt	ATDI21 (Arabidopsis thaliana drought-induced 21)
Cit.1088.1.S1_s_at	AT3G05700.1	8.48176	20.2.3 stress.abiotic.drought/salt	drought-responsive family protein
Cit.3982.1.S1_at	AT5G15780.1	-13.1742	20.2.99 stress.abiotic.unspecified	pollen Ole e 1 allergen and extensin family protein
Cit.17622.1.S1_at	AT1G54410.1	-9.6252	20.2.99 stress.abiotic.unspecified	dehydrin family protein
Cit.8203.1.S1_x_at	AT1G54410.1	-5.481	20.2.99 stress.abiotic.unspecified	dehydrin family protein
Cit.9590.1.S1_at	AT5G39150.1	5.45256	20.2.99 stress.abiotic.unspecified	germin-like protein, putative
Cit.30024.1.S1_at	AT1G24020.1	5.50964	20.2.99 stress.abiotic.unspecified	MLP423 (MLP-LIKE PROTEIN 423)
Cit.8649.1.S1_x_at	AT5G39150.1	8.07103	20.2.99 stress.abiotic.unspecified	germin-like protein, putative
Cit.18912.1.S1_x_at	AT5G39150.1	8.10373	20.2.99 stress.abiotic.unspecified	germin-like protein, putative
			21. Redox
Cit.1832.1.S1_s_at	AT5G16400.1	-12.8949	21.1 redox.thioredoxin	ATF2/TRXF2 (THIOREDOXIN F2); thiol-disulfide exchange intermediate
Cit.18004.1.S1_s_at	AT4G03520.1	-12.8691	21.1 redox.thioredoxin	ATHM2 (Arabidopsis thioredoxin M-type 2); thiol-disulfide exchange intermediate
Cit.11658.1.S1_at	AT2G04700.1	-10.704	21.1 redox.thioredoxin	ferredoxin thioredoxin reductase catalytic beta chain family protein
Cit.17875.1.S1_s_at	AT2G04700.1	-5.7025	21.1 redox.thioredoxin	ferredoxin thioredoxin reductase catalytic beta chain family protein
Cit.18016.1.S1_s_at	AT1G50320.1	-4.8992	21.1 redox.thioredoxin	ATHX (THIOREDOXIN X); thiol-disulfide exchange intermediate
Cit.20194.1.S1_at	AT1G11530.1	6.0024	21.1 redox.thioredoxin	ATCXXS1 (C-TERMINAL CYSTEINE RESIDUE IS CHANGED TO A SERINE 1); thiol-disulfide exchange intermediate
Cit.20400.1.S1_s_at	AT5G61440.1	11.8064	21.1 redox.thioredoxin	thioredoxin family protein
Cit.16020.1.S1_at	AT5G61440.1	14.9925	21.1 redox.thioredoxin	thioredoxin family protein
Cit.31451.1.S1_s_at	AT1G11530.1	20.6612	21.1 redox.thioredoxin	ATCXXS1 (C-TERMINAL CYSTEINE RESIDUE IS CHANGED TO A SERINE 1); thiol-disulfide exchange intermediate
Cit.18521.1.S1_at	AT3G19000.1	-7.0738	21.2 redox.ascorbate and glutathione	oxidoreductase, 2OG-Fe(II) oxygenase family protein
Cit.13941.1.S1_s_at	AT1G06620.1	-6.1266	21.2 redox.ascorbate and glutathione	2-oxoglutarate-dependent dioxygenase, putative
Cit.11435.1.S1_s_at	AT3G19000.1	4.10509	21.2 redox.ascorbate and glutathione	oxidoreductase, 2OG-Fe(II) oxygenase family protein
Cit.31710.1.S1_s_at	AT1G19570.1	-4.9069	21.2.1 redox.ascorbate and glutathione.ascorbate	DHAR1 (DEHYDROASCORBATE REDUCTASE); glutathione dehydrogenase (ascorbate)
Cit.3427.1.S1_at	AT4G09010.1	-4.5416	21.2.1 redox.ascorbate and glutathione.ascorbate	APX4 (ASCORBATE PEROXIDASE 4); peroxidase
Cit.3320.1.S1_s_at	AT1G63940.2	-4.143	21.2.1 redox.ascorbate and glutathione.ascorbate	monodehydroascorbate reductase, putative
Cit.21052.1.S1_x_at	AT4G26850.1	-8.5206	21.2.1.2 redox.ascorbate and glutathione.ascorbate.GDP-L-galactose-hexose-1-phosphate guanyltransferase	VTC2 (VITAMIN C DEFECTIVE 2)
Cit.21052.1.S1_at	AT4G26850.1	-7.8174	21.2.1.2 redox.ascorbate and glutathione.ascorbate.GDP-L-galactose-hexose-1-phosphate guanyltransferase	VTC2 (VITAMIN C DEFECTIVE 2)
Cit.17693.1.S1_s_at	AT4G26850.1	-6.1454	21.2.1.2 redox.ascorbate and glutathione.ascorbate.GDP-L-galactose-hexose-1-phosphate guanyltransferase	VTC2 (VITAMIN C DEFECTIVE 2)
Cit.8866.1.S1_s_at	AT4G26850.1	-4.7341	21.2.1.2 redox.ascorbate and glutathione.ascorbate.GDP-L-galactose-hexose-1-phosphate guanyltransferase	VTC2 (VITAMIN C DEFECTIVE 2)
Cit.29419.1.S1_s_at	AT4G31870.1	-8.86	21.2.2 redox.ascorbate and glutathione.glutathione	ATGPX7 (GLUTATHIONE PEROXIDASE 7); glutathione peroxidase
Cit.1527.1.S1_at	AT4G31870.1	-8.4525	21.2.2 redox.ascorbate and glutathione.glutathione	ATGPX7 (GLUTATHIONE PEROXIDASE 7); glutathione peroxidase
Cit.64.1.S1_at	AT4G11600.1	-4.5697	21.2.2 redox.ascorbate and glutathione.glutathione	ATGPX6 (GLUTATHIONE PEROXIDASE 6); glutathione peroxidase
Cit.4916.1.S1_at	AT5G20140.1	-5.1419	21.3 redox.heme	SOUL heme-binding family protein
Cit.2141.1.S1_s_at	AT2G16060.1	-4.4037	21.3 redox.heme	AHB1 (ARABIDOPSIS HEMOGLOBIN 1)
Cit.19393.1.S1_at	AT1G03020.1	-19.7235	21.4 redox.glutaredoxins	glutaredoxin family protein
Cit.19718.1.S1_s_at	AT2G30540.1	-10.0547	21.4 redox.glutaredoxins	glutaredoxin family protein
Cit.19393.1.S1_s_at	AT1G03020.1	-7.7991	21.4 redox.glutaredoxins	glutaredoxin family protein
Cit.18719.1.S1_at	AT5G18600.1	5.21105	21.4 redox.glutaredoxins	glutaredoxin family protein
Cit.4056.1.S1_s_at	AT3G26060.1	-28.4497	21.5 redox.periredoxins	ATPRX Q; antioxidant/ peroxiredoxin
Cit.21156.1.S1_s_at	AT3G52960.1	-14.4322	21.5 redox.periredoxins	peroxiredoxin type 2, putative
Cit.10393.1.S1_at	AT5G06290.1	-11.2585	21.5 redox.periredoxins	2-cys peroxiredoxin, chloroplast, putative
Cit.10327.1.S1_s_at	AT3G52960.1	-6.9238	21.5 redox.periredoxins	peroxiredoxin type 2, putative
Cit.10395.1.S1_s_at	AT5G06290.1	-4.9124	21.5 redox.periredoxins	2-cys peroxiredoxin, chloroplast, putative
Cit.28102.1.S1_s_at	AT1G08830.1	-9.4192	21.6 redox.dismutases and catalases	CSD1 (COPPER/ZINC SUPEROXIDE DISMUTASE 1); copper, zinc superoxide dismutase
Cit.22887.1.S1_at	AT4G35090.1	-5.9272	21.6 redox.dismutases and catalases	CAT2 (CATALASE 2); catalase
			23. Nucleotide metabolism
Cit.4878.1.S1_s_at	AT4G26510.1	9.04159	23.3.1.3 nucleotide metabolism.salvage.phosphoribosyltransferases.upp	uracil phosphoribosyltransferase / UMP pyrophosphorylase (UPT1)
Cit.37219.1.S1_at	AT5G35170.1	-5.1486	23.4.1 nucleotide metabolism.phosphotransfer and pyrophosphatases.adenylate kinase	adenylate kinase family protein
Cit.11113.1.S1_s_at	AT4G11010.1	-5.3703	23.4.10 nucleotide metabolism.phosphotransfer and pyrophosphatases.nucleoside diphosphate kinase	NDPK3 (NUCLEOSIDE DIPHOSPHATE KINASE 3); ATP binding / nucleoside diphosphate kinase
Cit.1637.1.S1_at	AT3G53620.1	-4.8192	23.4.99 nucleotide metabolism.phosphotransfer and pyrophosphatases.misc	ATPPA4 (ARABIDOPSIS THALIANA PYROPHOSPHORYLASE 4); inorganic diphosphatase/ pyrophosphatase
			24. Biodegradation of Xenobiotics
Cit.12541.1.S1_s_at	AT1G15380.1	8.10373	24.2 Biodegradation of Xenobiotics.lactoylglutathione lyase	lactoylglutathione lyase family protein / glyoxalase I family protein
			25. C1-metabolism
Cit.10148.1.S1_s_at	AT4G37930.1	-13.8563	25.1 C1-metabolism.glycine hydroxymethyltransferase	SHM1 (SERINE HYDROXYMETHYLTRANSFERASE 1); glycine hydroxymethyltransferase/ poly(U) binding
			26. Miscellaneous
Cit.31374.1.S1_at	AT2G45580.1	-14.9133	26.10 misc.cytochrome P450	CYP76C3 (cytochrome P450, family 76, subfamily C, polypeptide 3); oxygen binding
Cit.15395.1.S1_at	AT2G45550.1	-13.9379	26.10 misc.cytochrome P450	CYP76C4 (cytochrome P450, family 76, subfamily C, polypeptide 4); oxygen binding
Cit.16051.1.S1_at	AT3G26160.1	-13.1999	26.10 misc.cytochrome P450	CYP71B17 (cytochrome P450, family 71, subfamily B, polypeptide 17); oxygen binding
Cit.2476.1.S1_at	AT5G06900.1	-8.9016	26.10 misc.cytochrome P450	CYP93D1 (cytochrome P450, family 93, subfamily D, polypeptide 1); oxygen binding
Cit.12774.1.S1_s_at	AT3G61040.1	-7.9583	26.10 misc.cytochrome P450	CYP76C7 (cytochrome P450, family 76, subfamily C, polypeptide 7); oxygen binding
Cit.2475.1.S1_at	AT2G45550.1	-7.608	26.10 misc.cytochrome P450	CYP76C4 (cytochrome P450, family 76, subfamily C, polypeptide 4); oxygen binding
Cit.31279.1.S1_at	AT4G31970.1	-7.116	26.10 misc.cytochrome P450	CYP82C2 (cytochrome P450, family 82, subfamily C, polypeptide 2); oxygen binding
Cit.36077.1.S1_s_at	AT2G45550.1	-5.874	26.10 misc.cytochrome P450	CYP76C4 (cytochrome P450, family 76, subfamily C, polypeptide 4); oxygen binding
Cit.14534.1.S1_at	AT2G45570.1	-5.6682	26.10 misc.cytochrome P450	CYP76C2 (cytochrome P450, family 76, subfamily C, polypeptide 2); oxygen binding
Cit.10457.1.S1_at	AT3G25180.1	-5.4941	26.10 misc.cytochrome P450	CYP82G1 (cytochrome P450, family 82, subfamily G, polypeptide 1); oxygen binding
Cit.29489.1.S1_at	AT5G06900.1	-5.2225	26.10 misc.cytochrome P450	CYP93D1 (cytochrome P450, family 93, subfamily D, polypeptide 1); oxygen binding
Cit.10457.1.S1_s_at	AT3G25180.1	-5.196	26.10 misc.cytochrome P450	CYP82G1 (cytochrome P450, family 82, subfamily G, polypeptide 1); oxygen binding
Cit.10353.1.S1_at	AT2G40890.1	-4.7939	26.10 misc.cytochrome P450	CYP98A3 (CYTOCHROME P450, FAMILY 98, SUBFAMILY A, POLYPEPTIDE 3); monooxygenase/ p-coumarate 3-hydroxylase
Cit.13287.1.S1_s_at	AT2G29090.1	-4.6227	26.10 misc.cytochrome P450	CYP707A2 (cytochrome P450, family 707, subfamily A, polypeptide 2); oxygen binding
Cit.9086.1.S1_at	AT2G45570.1	-4.5705	26.10 misc.cytochrome P450	CYP76C2 (cytochrome P450, family 76, subfamily C, polypeptide 2); oxygen binding
Cit.27468.1.S1_s_at	AT2G45550.1	4.33276	26.10 misc.cytochrome P450	CYP76C4 (cytochrome P450, family 76, subfamily C, polypeptide 4); oxygen binding
Cit.30435.1.S1_s_at	AT4G31970.1	5.82411	26.10 misc.cytochrome P450	CYP82C2 (cytochrome P450, family 82, subfamily C, polypeptide 2); oxygen binding
Cit.11226.1.S1_at	AT3G26330.1	7.01754	26.10 misc.cytochrome P450	CYP71B37 (cytochrome P450, family 71, subfamily B, polypeptide 37); oxygen binding
Cit.21985.1.S1_at	AT4G31940.1	7.13776	26.10 misc.cytochrome P450	CYP82C4 (cytochrome P450, family 82, subfamily C, polypeptide 4); oxygen binding
Cit.26356.1.S1_s_at	AT4G00360.1	7.72798	26.10 misc.cytochrome P450	CYP86A2 (ABERRANT INDUCTION OF TYPE THREE GENES 1); oxygen binding
Cit.7448.1.S1_at	AT4G31940.1	7.75194	26.10 misc.cytochrome P450	CYP82C4 (cytochrome P450, family 82, subfamily C, polypeptide 4); oxygen binding
Cit.25089.1.S1_at	AT2G02580.1	8.33333	26.10 misc.cytochrome P450	CYP71B9 (cytochrome P450, family 71, subfamily B, polypeptide 9); oxygen binding
Cit.7906.1.S1_at	AT4G31500.1	11.3895	26.10 misc.cytochrome P450	CYP83B1 (CYTOCHROME P450 MONOOXYGENASE 83B1); oxygen binding
Cit.6765.1.S1_at	AT3G26330.1	22.0751	26.10 misc.cytochrome P450	CYP71B37 (cytochrome P450, family 71, subfamily B, polypeptide 37); oxygen binding
Cit.2133.1.S1_at	AT1G51410.1	-17.3973	26.11.1 misc.alcohol dehydrogenases	cinnamyl-alcohol dehydrogenase, putative (CAD)
Cit.18461.1.S1_at	AT1G65560.1	-5.4777	26.11.1 misc.alcohol dehydrogenases	allyl alcohol dehydrogenase, putative
Cit.14550.1.S1_s_at	AT5G42250.1	-4.2973	26.11.1 misc.alcohol dehydrogenases	alcohol dehydrogenase, putative
Cit.2131.1.S1_s_at	AT5G19440.1	4.02414	26.11.1 misc.alcohol dehydrogenases	cinnamyl-alcohol dehydrogenase, putative (CAD)
Cit.8510.1.S1_x_at	AT2G38390.1	4.58926	26.12 misc.peroxidases	peroxidase, putative
Cit.3966.1.S1_s_at	AT2G37130.1	5.12821	26.12 misc.peroxidases	peroxidase 21 (PER21) (P21) (PRXR5)
Cit.27169.1.S1_x_at	AT2G38380.1	5.38503	26.12 misc.peroxidases	peroxidase 22 (PER22) (P22) (PRXEA) / basic peroxidase E
Cit.8502.1.S1_s_at	AT2G38380.1	6.43915	26.12 misc.peroxidases	peroxidase 22 (PER22) (P22) (PRXEA) / basic peroxidase E
Cit.8519.1.S1_x_at	AT2G38390.1	6.45161	26.12 misc.peroxidases	peroxidase, putative
Cit.8515.1.S1_s_at	AT5G06720.1	9.9108	26.12 misc.peroxidases	peroxidase, putative
Cit.8514.1.S1_x_at	AT2G38390.1	11.6414	26.12 misc.peroxidases	peroxidase, putative
Cit.22649.1.S1_s_at	AT4G25150.1	-4.1919	26.13 misc.acid and other phosphatases	acid phosphatase, putative
Cit.14610.1.S1_s_at	AT3G01510.1	-4.0025	26.13 misc.acid and other phosphatases	5'-AMP-activated protein kinase beta-1 subunit-related
Cit.17155.1.S1_s_at	AT2G01890.1	5.19211	26.13 misc.acid and other phosphatases	PAP8 (PURPLE ACID PHOSPHATASE PRECURSOR); acid phosphatase/ protein serine/threonine phosphatase
Cit.14470.1.S1_at	AT3G62820.1	4.66853	26.18 misc.invertase/pectin methylesterase inhibitor family protein	invertase/pectin methylesterase inhibitor family protein
Cit.8564.1.S1_at	AT5G62350.1	5.9952	26.18 misc.invertase/pectin methylesterase inhibitor family protein	invertase/pectin methylesterase inhibitor family protein / DC 1.2 homolog (FL5-2I22)
Cit.35196.1.S1_s_at	AT5G62350.1	6.39795	26.18 misc.invertase/pectin methylesterase inhibitor family protein	invertase/pectin methylesterase inhibitor family protein / DC 1.2 homolog (FL5-2I22)
Cit.1316.1.S1_at	AT5G62360.1	6.65779	26.18 misc.invertase/pectin methylesterase inhibitor family protein	invertase/pectin methylesterase inhibitor family protein
Cit.24929.1.S1_x_at	AT5G62360.1	10.3842	26.18 misc.invertase/pectin methylesterase inhibitor family protein	invertase/pectin methylesterase inhibitor family protein
Cit.17023.1.S1_s_at	AT5G62360.1	15.1745	26.18 misc.invertase/pectin methylesterase inhibitor family protein	invertase/pectin methylesterase inhibitor family protein
Cit.17337.1.S1_at	AT5G20230.1	-7.7087	26.19 misc.plastocyanin-like	ATBCB (ARABIDOPSIS BLUE-COPPER-BINDING PROTEIN); copper ion binding
Cit.12475.1.S1_at	AT3G21760.1	-4.4889	26.2 misc.UDP glucosyl and glucoronyl transferases	UDP-glucoronosyl/UDP-glucosyl transferase family protein
Cit.4296.1.S1_at	AT1G22360.1	4.51875	26.2 misc.UDP glucosyl and glucoronyl transferases	ATUGT85A2 (UDP-GLUCOSYL TRANSFERASE 85A2); UDP-glycosyltransferase/ glucuronosyltransferase/ transferase, transferring glycosyl g
Cit.4720.1.S1_at	AT2G36970.1	4.88043	26.2 misc.UDP glucosyl and glucoronyl transferases	UDP-glucoronosyl/UDP-glucosyl transferase family protein
Cit.4617.1.S1_at	AT3G55700.1	5.08647	26.2 misc.UDP glucosyl and glucoronyl transferases	UDP-glucoronosyl/UDP-glucosyl transferase family protein
Cit.13302.1.S1_s_at	AT2G36970.1	5.22466	26.2 misc.UDP glucosyl and glucoronyl transferases	UDP-glucoronosyl/UDP-glucosyl transferase family protein
Cit.6301.1.S1_at	AT5G01250.1	6.58328	26.2 misc.UDP glucosyl and glucoronyl transferases	alpha 1,4-glycosyltransferase family protein / glycosyltransferase sugar-binding DXD motif-containing protein
Cit.33610.1.S1_at	AT3G46690.1	7.22022	26.2 misc.UDP glucosyl and glucoronyl transferases	UDP-glucoronosyl/UDP-glucosyl transferase family protein
Cit.18687.1.S1_s_at	AT3G02100.1	8.91266	26.2 misc.UDP glucosyl and glucoronyl transferases	UDP-glucoronosyl/UDP-glucosyl transferase family protein
Cit.18080.1.S1_at	AT1G62510.1	-5.3781	26.21 misc.protease inhibitor/seed storage/lipid transfer protein (LTP) family protein	protease inhibitor/seed storage/lipid transfer protein (LTP) family protein
Cit.16903.1.S1_x_at	AT1G10310.1	-7.9539	26.22 misc.short chain dehydrogenase/reductase (SDR)	short-chain dehydrogenase/reductase (SDR) family protein
Cit.13136.1.S1_s_at	AT4G23430.2	-7.2508	26.22 misc.short chain dehydrogenase/reductase (SDR)	short-chain dehydrogenase/reductase (SDR) family protein
Cit.13649.1.S1_s_at	AT4G09750.1	-5.2447	26.22 misc.short chain dehydrogenase/reductase (SDR)	short-chain dehydrogenase/reductase (SDR) family protein
Cit.10865.1.S1_at	AT3G12800.1	-4.0211	26.22 misc.short chain dehydrogenase/reductase (SDR)	short-chain dehydrogenase/reductase (SDR) family protein
Cit.7724.1.S1_at	AT2G47140.1	5.33049	26.22 misc.short chain dehydrogenase/reductase (SDR)	short-chain dehydrogenase/reductase (SDR) family protein
Cit.13692.1.S1_at	AT3G26430.1	-8.0916	26.28 misc.GDSL-motif lipase	GDSL-motif lipase/hydrolase family protein
Cit.16428.1.S1_at	AT2G42990.1	-7.474	26.28 misc.GDSL-motif lipase	GDSL-motif lipase/hydrolase family protein
Cit.30073.1.S1_at	AT3G26430.1	-4.2545	26.28 misc.GDSL-motif lipase	GDSL-motif lipase/hydrolase family protein
Cit.10492.1.S1_s_at	AT3G16370.1	4.08998	26.28 misc.GDSL-motif lipase	GDSL-motif lipase/hydrolase family protein
Cit.5383.1.S1_at	AT5G45910.1	4.30108	26.28 misc.GDSL-motif lipase	GDSL-motif lipase/hydrolase family protein
Cit.10493.1.S1_s_at	AT3G16370.1	4.79386	26.28 misc.GDSL-motif lipase	GDSL-motif lipase/hydrolase family protein
Cit.12048.1.S1_at	AT5G33370.1	6.96379	26.28 misc.GDSL-motif lipase	GDSL-motif lipase/hydrolase family protein
Cit.12048.1.S1_s_at	AT5G33370.1	13.0378	26.28 misc.GDSL-motif lipase	GDSL-motif lipase/hydrolase family protein
Cit.38819.1.S1_at	AT5G21430.1	-9.0986	26.29* misc.DnaJ domain with unknown function	DNAJ heat shock N-terminal domain-containing protein
Cit.14764.1.S1_at	AT1G75690.1	-7.5673	26.29* misc.DnaJ domain with unknown function	chaperone protein dnaJ-related
Cit.39966.1.S1_at	AT2G34860.1	-5.1068	26.29* misc.DnaJ domain with unknown function	EDA3 (embryo sac development arrest 3); heat shock protein binding / unfolded protein binding
Cit.12101.1.S1_s_at	AT1G80030.3	-4.0024	26.29* misc.DnaJ domain with unknown function	DNAJ heat shock protein, putative
Cit.515.1.S1_at	AT1G61820.1	-12.8619	26.3 misc.gluco-, galacto- and mannosidases	BGLU46; hydrolase, hydrolyzing O-glycosyl compounds
Cit.19558.1.S1_at	AT2G44480.1	-7.9012	26.3 misc.gluco-, galacto- and mannosidases	glycosyl hydrolase family 1 protein
Cit.20396.1.S1_at	AT5G36890.1	-5.398	26.3 misc.gluco-, galacto- and mannosidases	glycosyl hydrolase family 1 protein
Cit.6157.1.S1_at	AT5G36890.1	-4.6512	26.3 misc.gluco-, galacto- and mannosidases	glycosyl hydrolase family 1 protein
Cit.6157.1.S1_s_at	AT5G36890.1	-4.2971	26.3 misc.gluco-, galacto- and mannosidases	glycosyl hydrolase family 1 protein
Cit.8231.1.S1_s_at	AT1G02850.2	5.19211	26.3 misc.gluco-, galacto- and mannosidases	glycosyl hydrolase family 1 protein
Cit.17155.1.S1_at	AT1G02850.2	7.39645	26.3 misc.gluco-, galacto- and mannosidases	glycosyl hydrolase family 1 protein
Cit.2392.1.S1_at	AT1G02800.1	10.6838	26.3 misc.gluco-, galacto- and mannosidases	ATCEL2 (Arabidopsis thaliana Cellulase 2); hydrolase, hydrolyzing O-glycosyl compounds
Cit.11079.1.S1_at	AT4G26140.1	33.7838	26.3 misc.gluco-, galacto- and mannosidases	BGAL12 (beta-galactosidase 12); beta-galactosidase
Cit.6004.1.S1_at	AT1G12250.1	-4.2031	26.54* misc.pentatricopeptide (PPR) repeat-containing protein	thylakoid lumenal protein-related
Cit.15592.1.S1_at	AT4G02820.1	4.71698	26.54* misc.pentatricopeptide (PPR) repeat-containing protein	pentatricopeptide (PPR) repeat-containing protein
Cit.11537.1.S1_at	AT5G24810.1	-9.6552	26.56* misc.ABC1k family	ABC1 family protein
Cit.21925.1.S1_s_at	AT3G07700.1	-4.9731	26.56* misc.ABC1k family	ABC1 family protein
Cit.16700.1.S1_at	AT3G07700.1	-4.8292	26.56* misc.ABC1k family	ABC1 family protein
Cit.6275.1.S1_at	AT5G42760.1	-8.6862	26.6 misc.O- methyl transferases	similar to unknown [Populus trichocarpa] (GB:ABK95091.1); contains InterPro domain O-methyltransferase, N-terminal (InterPro:IP
Cit.36855.1.S1_s_at	AT2G36690.1	-7.7214	26.7 misc.oxidases - copper, flavone etc.	oxidoreductase, 2OG-Fe(II) oxygenase family protein
Cit.13529.1.S1_s_at	AT1G23740.1	-4.626	26.7 misc.oxidases - copper, flavone etc.	oxidoreductase, zinc-binding dehydrogenase family protein
Cit.5128.1.S1_at	AT2G35660.1	-4.2174	26.7 misc.oxidases - copper, flavone etc.	CTF2A; monooxygenase
Cit.6852.1.S1_at	AT2G36690.1	8.726	26.7 misc.oxidases - copper, flavone etc.	oxidoreductase, 2OG-Fe(II) oxygenase family protein
Cit.39117.1.S1_at	AT2G36690.1	8.77963	26.7 misc.oxidases - copper, flavone etc.	oxidoreductase, 2OG-Fe(II) oxygenase family protein
Cit.15146.1.S1_at	AT1G30700.1	-29.139	26.8 misc.nitrilases, *nitrile lyases, berberine bridge enzymes, reticuline oxidases, troponine reductases	FAD-binding domain-containing protein
Cit.3874.1.S1_s_at	AT4G34880.1	-18.4563	26.8 misc.nitrilases, *nitrile lyases, berberine bridge enzymes, reticuline oxidases, troponine reductases	amidase family protein
Cit.29610.1.S1_s_at	AT4G34880.1	-16.1751	26.8 misc.nitrilases, *nitrile lyases, berberine bridge enzymes, reticuline oxidases, troponine reductases	amidase family protein
Cit.13087.1.S1_s_at	AT2G23620.1	-5.8969	26.8 misc.nitrilases, *nitrile lyases, berberine bridge enzymes, reticuline oxidases, troponine reductases	esterase, putative
Cit.16701.1.S1_at	AT1G07440.1	-4.4681	26.8 misc.nitrilases, *nitrile lyases, berberine bridge enzymes, reticuline oxidases, troponine reductases	tropinone reductase, putative / tropine dehydrogenase, putative
Cit.5673.1.S1_at	AT5G64440.1	4.3592	26.8 misc.nitrilases, *nitrile lyases, berberine bridge enzymes, reticuline oxidases, troponine reductases	ATFAAH (ARABIDOPSIS THALIANA FATTY ACID AMIDE HYDROLASE); N-(long-chain-acyl)ethanolamine deacylase/ amidase
Cit.7118.1.S1_at	AT2G29350.2	4.43853	26.8 misc.nitrilases, *nitrile lyases, berberine bridge enzymes, reticuline oxidases, troponine reductases	SAG13 (Senescence-associated gene 13); oxidoreductase
Cit.29963.1.S1_at	AT5G22300.1	4.99002	26.8 misc.nitrilases, *nitrile lyases, berberine bridge enzymes, reticuline oxidases, troponine reductases	NIT4 (NITRILASE 4)
Cit.12768.1.S1_at	AT2G34790.1	5.10725	26.8 misc.nitrilases, *nitrile lyases, berberine bridge enzymes, reticuline oxidases, troponine reductases	EDA28/MEE23 (MATERNAL EFFECT EMBRYO ARREST 23); electron carrier
Cit.12518.1.S1_at	AT5G44380.1	5.51572	26.8 misc.nitrilases, *nitrile lyases, berberine bridge enzymes, reticuline oxidases, troponine reductases	FAD-binding domain-containing protein
Cit.289.1.S1_s_at	AT2G23620.1	6.67111	26.8 misc.nitrilases, *nitrile lyases, berberine bridge enzymes, reticuline oxidases, troponine reductases	esterase, putative
Cit.30525.1.S1_at	AT2G29350.1	6.70691	26.8 misc.nitrilases, *nitrile lyases, berberine bridge enzymes, reticuline oxidases, troponine reductases	SAG13 (Senescence-associated gene 13); oxidoreductase
Cit.2691.1.S1_at	AT4G20820.1	8.4246	26.8 misc.nitrilases, *nitrile lyases, berberine bridge enzymes, reticuline oxidases, troponine reductases	FAD-binding domain-containing protein
Cit.2690.1.S1_s_at	AT4G20820.1	8.92857	26.8 misc.nitrilases, *nitrile lyases, berberine bridge enzymes, reticuline oxidases, troponine reductases	FAD-binding domain-containing protein
Cit.2690.1.S1_at	AT4G20820.1	9.30233	26.8 misc.nitrilases, *nitrile lyases, berberine bridge enzymes, reticuline oxidases, troponine reductases	FAD-binding domain-containing protein
Cit.29504.1.S1_s_at	AT4G20820.1	9.65251	26.8 misc.nitrilases, *nitrile lyases, berberine bridge enzymes, reticuline oxidases, troponine reductases	FAD-binding domain-containing protein
			27. RNA
Cit.29539.1.S1_s_at	AT1G09340.1	-7.7503	27 RNA	CRB; binding / catalytic/ coenzyme binding
Cit.3075.1.S1_at	AT1G09340.1	-5.9942	27 RNA	CRB; binding / catalytic/ coenzyme binding
Cit.3143.1.S1_s_at	AT3G09650.1	-4.0531	27.1 RNA.processing	HCF152 (HIGH CHLOROPHYLL FLUORESCENCE 152)
Cit.31019.1.S1_at	AT3G17040.1	-4.02	27.1 RNA.processing	HCF107 (HIGH CHLOROPHYLL FLUORESCENT 107); binding
Cit.4004.1.S1_s_at	AT2G02990.1	5.51876	27.1.19 RNA.processing.ribonucleases	RNS1 (RIBONUCLEASE 1); endoribonuclease
Cit.1820.1.S1_at	AT2G28710.1	4.05022	27.3.11 RNA.regulation of transcription.C2H2 zinc finger family	zinc finger (C2H2 type) family protein
Cit.1819.1.S1_s_at	AT2G28710.1	7.52445	27.3.11 RNA.regulation of transcription.C2H2 zinc finger family	zinc finger (C2H2 type) family protein
Cit.17048.1.S1_at	AT2G28710.1	9.11577	27.3.11 RNA.regulation of transcription.C2H2 zinc finger family	zinc finger (C2H2 type) family protein
Cit.16017.1.S1_at	AT3G13040.1	5.33618	27.3.20 RNA.regulation of transcription.G2-like transcription factor family, GARP	myb family transcription factor
Cit.4353.1.S1_at	AT3G46640.1	7.86782	27.3.20 RNA.regulation of transcription.G2-like transcription factor family, GARP	PCL1 (PHYTOCLOCK 1); DNA binding / transcription factor
Cit.35927.1.S1_s_at	AT3G46640.1	13.7552	27.3.20 RNA.regulation of transcription.G2-like transcription factor family, GARP	PCL1 (PHYTOCLOCK 1); DNA binding / transcription factor
Cit.12829.1.S1_s_at	AT2G22430.1	4.17188	27.3.22 RNA.regulation of transcription.HB,Homeobox transcription factor family	ATHB6 (ARABIDOPSIS THALIANA HOMEOBOX PROTEIN 6); transcription factor
Cit.2018.1.S1_s_at	AT4G16780.1	4.44444	27.3.22 RNA.regulation of transcription.HB,Homeobox transcription factor family	ATHB-2 (ARABIDOPSIS THALIANA HOMEOBOX PROTEIN 2); DNA binding / transcription factor
Cit.30394.1.S1_at	AT5G46880.1	5.44366	27.3.22 RNA.regulation of transcription.HB,Homeobox transcription factor family	HB-7 (homeobox-7); DNA binding / transcription factor
Cit.31333.1.S1_at	AT3G22830.1	-4.0877	27.3.23 RNA.regulation of transcription.HSF,Heat-shock transcription factor family	AT-HSFA6B (Arabidopsis thaliana heat shock transcription factor A6B); DNA binding / transcription factor
Cit.24506.1.S1_s_at	AT4G13980.1	4.86381	27.3.23 RNA.regulation of transcription.HSF,Heat-shock transcription factor family	AT-HSFA5 (Arabidopsis thaliana heat shock transcription factor A5); DNA binding / transcription factor
Cit.3006.1.S1_at	AT5G10140.2	4.92126	27.3.24 RNA.regulation of transcription.MADS box transcription factor family	FLC (FLOWERING LOCUS C)
Cit.24312.1.S1_at	AT3G24310.1	-6.2982	27.3.25 RNA.regulation of transcription.MYB domain transcription factor family	MYB305 (myb domain protein 305); DNA binding / transcription factor
Cit.3086.1.S1_at	AT1G68320.1	4.21941	27.3.25 RNA.regulation of transcription.MYB domain transcription factor family	MYB62 (myb domain protein 62); DNA binding / transcription factor
Cit.8860.1.S1_s_at	AT5G67300.1	4.43656	27.3.25 RNA.regulation of transcription.MYB domain transcription factor family	ATMYB44/ATMYBR1/MYBR1 (MYB DOMAIN PROTEIN 44); DNA binding / transcription factor
Cit.23137.1.S1_s_at	AT2G23290.1	5.41419	27.3.25 RNA.regulation of transcription.MYB domain transcription factor family	AtMYB70 (myb domain protein 70); DNA binding / transcription factor
Cit.15330.1.S1_at	AT5G62470.2	5.68828	27.3.25 RNA.regulation of transcription.MYB domain transcription factor family	MYB96 (myb domain protein 96); DNA binding / transcription factor
Cit.4283.1.S1_at	AT2G37630.1	6.34921	27.3.25 RNA.regulation of transcription.MYB domain transcription factor family	AS1/ATMYB91/ATPHAN/MYB91 (ASYMMETRIC LEAVES 1, MYB DOMAIN PROTEIN 91); DNA binding / protein homodimerization/ transcription fa
Cit.31085.1.S1_at	AT3G50060.1	7.94913	27.3.25 RNA.regulation of transcription.MYB domain transcription factor family	MYB77; DNA binding / transcription factor
Cit.5733.1.S1_at	AT2G31180.1	9.57854	27.3.25 RNA.regulation of transcription.MYB domain transcription factor family	AtMYB14/Myb14at (myb domain protein 14); DNA binding / transcription factor
Cit.21579.1.S1_s_at	AT4G39250.1	-18.8703	27.3.26 RNA.regulation of transcription.MYB-related transcription factor family	DNA binding / transcription factor
Cit.31025.1.S1_at	AT4G39250.1	-17.7085	27.3.26 RNA.regulation of transcription.MYB-related transcription factor family	DNA binding / transcription factor
Cit.21579.1.S1_at	AT4G39250.1	-16.549	27.3.26 RNA.regulation of transcription.MYB-related transcription factor family	DNA binding / transcription factor
Cit.2042.1.S1_at	AT3G09600.1	-4.5397	27.3.26 RNA.regulation of transcription.MYB-related transcription factor family	myb family transcription factor
Cit.7243.1.S1_at	AT5G53200.1	10.989	27.3.26 RNA.regulation of transcription.MYB-related transcription factor family	TRY (TRIPTYCHON); DNA binding / transcription factor
Cit.1497.1.S1_s_at	AT3G04070.1	4.94071	27.3.27 RNA.regulation of transcription.NAC domain transcription factor family; 33.99 development.unspecified	ANAC047 (Arabidopsis NAC domain containing protein 47); transcription factor
Cit.30808.1.S1_s_at	AT1G46768.1	4.74834	27.3.3 RNA.regulation of transcription.AP2/EREBP, APETALA2/Ethylene-responsive element binding protein family	RAP2.1 (related to AP2 1); DNA binding / transcription factor
Cit.31222.1.S1_at	AT4G27950.1	4.77783	27.3.3 RNA.regulation of transcription.AP2/EREBP, APETALA2/Ethylene-responsive element binding protein family	CRF4 (CYTOKININ RESPONSE FACTOR 4); DNA binding / transcription factor
Cit.21419.1.S1_at	AT5G21960.1	4.91159	27.3.3 RNA.regulation of transcription.AP2/EREBP, APETALA2/Ethylene-responsive element binding protein family	AP2 domain-containing transcription factor, putative
Cit.21709.1.S1_at	AT5G64750.1	5.02765	27.3.3 RNA.regulation of transcription.AP2/EREBP, APETALA2/Ethylene-responsive element binding protein family	ABR1 (ABA REPRESSOR1); DNA binding / transcription factor
Cit.26452.1.S1_s_at	AT1G46768.1	6.48929	27.3.3 RNA.regulation of transcription.AP2/EREBP, APETALA2/Ethylene-responsive element binding protein family	RAP2.1 (related to AP2 1); DNA binding / transcription factor
Cit.16670.1.S1_at	AT1G19210.1	14.1643	27.3.3 RNA.regulation of transcription.AP2/EREBP, APETALA2/Ethylene-responsive element binding protein family	AP2 domain-containing transcription factor, putative
Cit.13519.1.S1_at	AT1G80840.1	4.07166	27.3.32 RNA.regulation of transcription.WRKY domain transcription factor family	WRKY40 (WRKY DNA-binding protein 40); transcription factor
Cit.12779.1.S1_at	AT4G23810.1	5.21376	27.3.32 RNA.regulation of transcription.WRKY domain transcription factor family	WRKY53 (WRKY DNA-binding protein 53); DNA binding / protein binding / transcription activator/ transcription factor
Cit.11829.1.S1_at	AT4G34590.1	13.6799	27.3.35 RNA.regulation of transcription.bZIP transcription factor family	GBF6 (ARABIDOPSIS THALIANA BASIC LEUCINE-ZIPPER 11); DNA binding / protein heterodimerization/ transcription factor
Cit.35882.1.S1_s_at	AT4G34590.1	18.9394	27.3.35 RNA.regulation of transcription.bZIP transcription factor family	GBF6 (ARABIDOPSIS THALIANA BASIC LEUCINE-ZIPPER 11); DNA binding / protein heterodimerization/ transcription factor
Cit.15048.1.S1_at	AT5G60450.1	-7.5165	27.3.4 RNA.regulation of transcription.ARF, Auxin Response Factor family	ARF4 (AUXIN RESPONSE FACTOR 4); transcription factor
Cit.15048.1.S1_s_at	AT5G60450.1	-6.1201	27.3.4 RNA.regulation of transcription.ARF, Auxin Response Factor family	ARF4 (AUXIN RESPONSE FACTOR 4); transcription factor
Cit.17407.1.S1_at	AT5G43700.1	5.25486	27.3.40 RNA.regulation of transcription.Aux/IAA family	ATAUX2-11 (indoleacetic acid-induced protein 4); transcription factor
Cit.5636.1.S1_s_at	AT5G43700.1	5.27983	27.3.40 RNA.regulation of transcription.Aux/IAA family	ATAUX2-11 (indoleacetic acid-induced protein 4); transcription factor
Cit.21126.1.S1_s_at	AT5G43700.1	6.17284	27.3.40 RNA.regulation of transcription.Aux/IAA family	ATAUX2-11 (indoleacetic acid-induced protein 4); transcription factor
Cit.35445.1.S1_at	AT4G01580.1	4.65549	27.3.41 RNA.regulation of transcription.B3 transcription factor family	transcriptional factor B3 family protein
Cit.19600.1.S1_at	AT4G34430.4	4.37254	27.3.44 RNA.regulation of transcription.Chromatin Remodeling Factors	CHB3 (Arabidopsis thaliana switch 3D); DNA binding / transcription factor
Cit.3445.1.S1_s_at	AT4G22140.2	6.15764	27.3.44 RNA.regulation of transcription.Chromatin Remodeling Factors	DNA binding
Cit.15183.1.S1_at	AT4G26370.1	-4.8383	27.3.50 RNA.regulation of transcription.putative transcription regulator	antitermination NusB domain-containing protein
Cit.36276.1.S1_at	AT5G22650.2	5.4615	27.3.55 RNA.regulation of transcription.HDA	HD2B (HISTONE DEACETYLASE 2B)
Cit.29898.1.S1_at	AT4G20970.1	-8.3354	27.3.6 RNA.regulation of transcription.bHLH,Basic Helix-Loop-Helix family	basic helix-loop-helix (bHLH) family protein
Cit.15614.1.S1_at	AT5G54680.1	-6.9851	27.3.6 RNA.regulation of transcription.bHLH,Basic Helix-Loop-Helix family	ILR3 (IAA-LEUCINE RESISTANT3); DNA binding / transcription factor
Cit.15547.1.S1_at	AT4G20970.1	-5.0144	27.3.6 RNA.regulation of transcription.bHLH,Basic Helix-Loop-Helix family	basic helix-loop-helix (bHLH) family protein
Cit.15785.1.S1_at	AT4G20970.1	4.66853	27.3.6 RNA.regulation of transcription.bHLH,Basic Helix-Loop-Helix family	basic helix-loop-helix (bHLH) family protein
Cit.6808.1.S1_at	AT1G18400.1	7.02741	27.3.6 RNA.regulation of transcription.bHLH,Basic Helix-Loop-Helix family	BEE1 (BR ENHANCED EXPRESSION 1); transcription factor
Cit.7283.1.S1_at	AT1G20693.3	4.0016	27.3.62 RNA.regulation of transcription.Nucleosome/chromatin assembly factor group	HMGB2 (HIGH MOBILITY GROUP B 2)
Cit.28534.1.S1_s_at	AT3G18710.1	4.50045	27.3.64 RNA.regulation of transcription.PHOR1	U-box domain-containing protein
Cit.15722.1.S1_at	AT3G18710.1	4.8216	27.3.64 RNA.regulation of transcription.PHOR1	U-box domain-containing protein
Cit.17545.1.S1_at	AT3G52450.1	11.2233	27.3.64 RNA.regulation of transcription.PHOR1	U-box domain-containing protein
Cit.35879.1.S1_s_at	AT5G02810.1	-28.5095	27.3.66 RNA.regulation of transcription.Psudo ARR transcription factor family	PRR7 (PSEUDO-RESPONSE REGULATOR 7); transcription regulator
Cit.26823.1.S1_at	AT5G02810.1	-11.7521	27.3.66 RNA.regulation of transcription.Psudo ARR transcription factor family	PRR7 (PSEUDO-RESPONSE REGULATOR 7); transcription regulator
Cit.37580.1.S1_at	AT5G02810.1	-4.2654	27.3.66 RNA.regulation of transcription.Psudo ARR transcription factor family	PRR7 (PSEUDO-RESPONSE REGULATOR 7); transcription regulator
Cit.21895.1.S1_at	AT1G72650.1	4.08163	27.3.67 RNA.regulation of transcription.putative transcription regulator	TRFL6 (TRF-LIKE 6); DNA binding / transcription factor
Cit.29965.1.S1_at	AT4G12080.1	4.36872	27.3.67 RNA.regulation of transcription.putative transcription regulator	DNA-binding family protein
Cit.11924.1.S1_s_at	AT1G08370.1	4.49236	27.3.67 RNA.regulation of transcription.putative transcription regulator	DCP1 (DECAPPING 1); m7G(5')pppN diphosphatase/ protein homodimerization
Cit.10209.1.S1_s_at	AT1G10200.1	7.62777	27.3.67 RNA.regulation of transcription.putative transcription regulator	WLIM1; transcription factor
Cit.2370.1.S1_at	AT2G31380.1	-5.8988	27.3.7 RNA.regulation of transcription.C2C2(Zn) CO-like, Constans-like zinc finger family	STH (salt tolerance homologue); transcription factor/ zinc ion binding
Cit.13694.1.S1_at	AT2G21320.1	5.20291	27.3.7 RNA.regulation of transcription.C2C2(Zn) CO-like, Constans-like zinc finger family	zinc finger (B-box type) family protein
Cit.13693.1.S1_s_at	AT2G21320.1	5.74053	27.3.7 RNA.regulation of transcription.C2C2(Zn) CO-like, Constans-like zinc finger family	zinc finger (B-box type) family protein
Cit.6280.1.S1_at	AT5G67480.2	4.63822	27.3.72 RNA.regulation of transcription.Transcriptional Adaptor Zinc Bundle (TAZ) domain family	BT4 (BTB AND TAZ DOMAIN PROTEIN 4); protein binding
Cit.6581.1.S1_at	AT3G50410.1	4.53309	27.3.8 RNA.regulation of transcription.C2C2(Zn) DOF zinc finger family	OBP1 (OBF BINDING PROTEIN 1); DNA binding / transcription factor
Cit.24205.1.S1_at	AT5G66320.1	4.13052	27.3.9 RNA.regulation of transcription.C2C2(Zn) GATA transcription factor family	zinc finger (GATA type) family protein
Cit.12255.1.S1_s_at	AT3G63140.1	-4.5555	27.3.99 RNA.regulation of transcription.unclassified	mRNA-binding protein, putative
Cit.36856.1.S1_at	AT4G38160.1	-4.3985	27.3.99 RNA.regulation of transcription.unclassified	PDE191 (PIGMENT DEFECTIVE 191)
Cit.13769.1.S1_at	AT5G10770.1	-4.3566	27.3.99 RNA.regulation of transcription.unclassified	chloroplast nucleoid DNA-binding protein, putative
Cit.8922.1.S1_at	AT4G16830.1	-4.9259	27.4 RNA.RNA binding	nuclear RNA-binding protein (RGGA)
Cit.3583.1.S1_at	AT1G01080.1	-4.1564	27.4 RNA.RNA binding	33 kDa ribonucleoprotein, chloroplast, putative / RNA-binding protein cp33, putative
Cit.12001.1.S1_s_at	AT5G04600.1	4.43066	27.4 RNA.RNA binding	RNA recognition motif (RRM)-containing protein
Cit.30225.1.S1_at	AT2G26695.1	11.7925	27.4 RNA.RNA binding	binding
Cit.9737.1.S1_at	AT5G11200.1	-4.2543	27.5* RNA.DEAD/DEAH BOX helicase	DEAD/DEAH box helicase, putative
			28. DNA
Cit.24996.1.S1_at	AT2G23840.1	-4.2512	28.1 DNA.synthesis/chromatin structure	HNH endonuclease domain-containing protein
Cit.13756.1.S1_at	AT5G56780.1	6.90608	28.1 DNA.synthesis/chromatin structure	similar to unknown protein [Arabidopsis thaliana] (TAIR:AT5G56770.1); similar to effector of transcription [Brassica napus] (GB
Cit.9740.1.S1_x_at	AT2G18050.1	4.44247	28.1.3 DNA.synthesis/chromatin structure.histone	HIS1-3 (HISTONE H1-3); DNA binding
Cit.17854.1.S1_s_at	AT1G06760.1	5.29381	28.1.3 DNA.synthesis/chromatin structure.histone	histone H1, putative
Cit.16024.1.S1_at	AT2G31450.1	-11.2539	28.2 DNA.repair	endonuclease-related
Cit.20519.1.S1_at	AT1G12370.2	-6.8728	28.2 DNA.repair	PHR1 (PHOTOLYASE 1)
Cit.38284.1.S1_at	AT1G12370.2	-4.8066	28.2 DNA.repair	PHR1 (PHOTOLYASE 1)
Cit.14576.1.S1_s_at	AT1G01490.1	4.21053	28.2 DNA.repair	heavy-metal-associated domain-containing protein
Cit.2944.1.S1_at	AT1G01490.1	4.41891	28.2 DNA.repair	heavy-metal-associated domain-containing protein
Cit.25424.1.S1_at	AT1G01490.1	4.57457	28.2 DNA.repair	heavy-metal-associated domain-containing protein
Cit.21611.1.S1_at	AT5G44680.1	6.99301	28.2 DNA.repair	methyladenine glycosylase family protein
Cit.7628.1.S1_at	AT3G50880.1	7.19942	28.2 DNA.repair	HhH-GPD base excision DNA repair family protein
Cit.38976.1.S1_s_at	AT1G19480.1	7.59878	28.2 DNA.repair	HhH-GPD base excision DNA repair family protein
Cit.17011.1.S1_s_at	AT1G80480.1	-6.5001	28.3* DNA.plastid nucleoid interacting	PTAC17 (PLASTID TRANSCRIPTIONALLY ACTIVE17)
Cit.23836.1.S1_s_at	AT5G35970.1	-4.6156	28.5* DNA.DEAD BOX helicase	DNA-binding protein, putative
Cit.30989.1.S1_s_at	AT4G15248.1	-6.4411	28.99 DNA.unspecified	DNA binding / zinc ion binding
Cit.30990.1.S1_at	AT4G15248.1	-4.9912	28.99 DNA.unspecified	DNA binding / zinc ion binding
			29. Protein
Cit.29922.1.S1_at	AT1G53670.1	-12.6585	29.11* protein.methione sulfoxide reductases	MSRB1 (METHIONINE SULFOXIDE REDUCTASE B 1); peptide-methionine-(S)-S-oxide reductase
Cit.31340.1.S1_at	ATCG00380.1	-4.3677	29.2.1.1.1.1 protein.synthesis.ribosomal protein.prokaryotic.chloroplast.30S subunit	Chloroplast encoded ribosomal protein S4
Cit.4838.1.S1_at	AT3G13120.1	-5.3609	29.2.1.1.1.1.10 protein.synthesis.ribosomal protein.prokaryotic.chloroplast.30S subunit.S10	30S ribosomal protein S10, chloroplast, putative
Cit.17959.1.S1_at	AT1G79850.1	-4.0463	29.2.1.1.1.1.17 protein.synthesis.ribosomal protein.prokaryotic.chloroplast.30S subunit.S17	RPS17 (ribosomal protein S17); structural constituent of ribosome
Cit.4756.1.S1_at	AT3G15190.1	-4.1606	29.2.1.1.1.1.20 protein.synthesis.ribosomal protein.prokaryotic.chloroplast.30S subunit.S20	chloroplast 30S ribosomal protein S20, putative
Cit.12740.1.S1_at	AT2G38140.1	-7.5468	29.2.1.1.1.1.31 protein.synthesis.ribosomal protein.prokaryotic.chloroplast.30S subunit.S31	PSRP4 (PLASTID-SPECIFIC RIBOSOMAL PROTEIN 4); structural constituent of ribosome
Cit.17948.1.S1_s_at	AT2G38140.1	-6.7371	29.2.1.1.1.1.31 protein.synthesis.ribosomal protein.prokaryotic.chloroplast.30S subunit.S31	PSRP4 (PLASTID-SPECIFIC RIBOSOMAL PROTEIN 4); structural constituent of ribosome
Cit.1264.1.S1_s_at	AT1G74970.1	-5.3556	29.2.1.1.1.1.9 protein.synthesis.ribosomal protein.prokaryotic.chloroplast.30S subunit.S9	RPS9 (RIBOSOMAL PROTEIN S9); structural constituent of ribosome
Cit.17091.1.S1_at	AT3G27830.1	-4.7297	29.2.1.1.1.2.12 protein.synthesis.ribosomal protein.prokaryotic.chloroplast.50S subunit.L12	RPL12-A (RIBOSOMAL PROTEIN L12-A); structural constituent of ribosome
Cit.3017.1.S1_at	AT3G25920.1	-4.4236	29.2.1.1.1.2.15 protein.synthesis.ribosomal protein.prokaryotic.chloroplast.50S subunit.L15	RPL15 (ribosomal protein L15)
Cit.18688.1.S1_at	AT3G54210.1	-6.1552	29.2.1.1.1.2.17 protein.synthesis.ribosomal protein.prokaryotic.chloroplast.50S subunit.L17	ribosomal protein L17 family protein
Cit.13481.1.S1_at	AT3G54210.1	-4.7392	29.2.1.1.1.2.17 protein.synthesis.ribosomal protein.prokaryotic.chloroplast.50S subunit.L17	ribosomal protein L17 family protein
Cit.29648.1.S1_s_at	AT2G43030.1	-4.6019	29.2.1.1.1.2.3 protein.synthesis.ribosomal protein.prokaryotic.chloroplast.50S subunit.L3	ribosomal protein L3 family protein
Cit.4311.1.S1_at	AT2G43030.1	-4.1849	29.2.1.1.1.2.3 protein.synthesis.ribosomal protein.prokaryotic.chloroplast.50S subunit.L3	ribosomal protein L3 family protein
Cit.3750.1.S1_s_at	AT1G29070.1	-6.6424	29.2.1.1.1.2.34 protein.synthesis.ribosomal protein.prokaryotic.chloroplast.50S subunit.L34	ribosomal protein L34 family protein
Cit.3750.1.S1_at	AT1G29070.1	-4.7935	29.2.1.1.1.2.34 protein.synthesis.ribosomal protein.prokaryotic.chloroplast.50S subunit.L34	ribosomal protein L34 family protein
Cit.5563.1.S1_s_at	AT3G56910.1	-5.9452	29.2.1.1.1.2.85 protein.synthesis.ribosomal protein.prokaryotic.chloroplast.50S subunit.PSRP5	PSRP5 (PLASTID-SPECIFIC 50S RIBOSOMAL PROTEIN 5)
Cit.11893.1.S1_at	AT5G30510.1	-4.2867	29.2.1.1.3.1.1 protein.synthesis.ribosomal protein.prokaryotic.unknown organellar.30S subunit.S1	RPS1 (ribosomal protein S1); RNA binding
Cit.11893.1.S1_s_at	AT5G30510.1	-4.125	29.2.1.1.3.1.1 protein.synthesis.ribosomal protein.prokaryotic.unknown organellar.30S subunit.S1	RPS1 (ribosomal protein S1); RNA binding
Cit.4343.1.S1_s_at	AT2G24090.1	-5.1112	29.2.1.1.3.2.35 protein.synthesis.ribosomal protein.prokaryotic.unknown organellar.50S subunit.L35	ribosomal protein L35 family protein
Cit.4343.1.S1_at	AT2G24090.1	-4.0886	29.2.1.1.3.2.35 protein.synthesis.ribosomal protein.prokaryotic.unknown organellar.50S subunit.L35	ribosomal protein L35 family protein
Cit.10110.1.S1_s_at	AT5G06360.1	4.73261	29.2.1.2.1.8 protein.synthesis.ribosomal protein.eukaryotic.40S subunit.S8	ribosomal protein S8e family protein
Cit.6684.1.S1_s_at	AT1G17220.1	-5.0099	29.2.3 protein.synthesis.initiation	FUG1 (FU-GAERI1); translation initiation factor
Cit.16401.1.S1_s_at	AT5G18110.1	4.01123	29.2.3 protein.synthesis.initiation	NCBP (NOVEL CAP-BINDING PROTEIN); RNA binding / translation initiation factor
Cit.11933.1.S1_at	AT5G18110.1	5.91017	29.2.3 protein.synthesis.initiation	NCBP (NOVEL CAP-BINDING PROTEIN); RNA binding / translation initiation factor
Cit.7461.1.S1_at	AT5G13650.1	-10.9182	29.2.4 protein.synthesis.elongation	elongation factor family protein
Cit.35298.1.S1_at	AT5G08650.1	-10.2142	29.2.4 protein.synthesis.elongation	GTP-binding protein LepA, putative
Cit.5845.1.S1_at	AT3G08740.1	-5.1878	29.2.4 protein.synthesis.elongation	elongation factor P (EF-P) family protein
Cit.4606.1.S1_s_at	AT1G62750.1	-4.1901	29.2.4 protein.synthesis.elongation	ATSCO1/ATSCO1/CPEF-G/SCO1 (SNOWY COTYLEDON1); translation elongation factor/ translation factor, nucleic acid binding
Cit.36276.1.S1_s_at	AT1G56070.1	4.31406	29.2.4 protein.synthesis.elongation	LOS1 (Low expression of osmotically responsive genes 1); translation elongation factor/ translation factor, nucleic acid bindin
Cit.2902.1.S1_at	AT1G16720.1	-6.1216	29.2.99 protein.synthesis.misc	HCF173 (HIGH CHLOROPHYLL FLUORESCENCE PHENOTYPE 173); binding / catalytic/ oxidoreductase/ transcription repressor
Cit.6985.1.S1_at	AT5G52440.1	-6.3691	29.3.3 protein.targeting.chloroplast	HCF106 (High chlorophyll fluorescence 106)
Cit.3992.1.S1_s_at	AT2G28800.1	-5.6813	29.3.3 protein.targeting.chloroplast	ALB3 (ALBINO 3); P-P-bond-hydrolysis-driven protein transmembrane transporter
Cit.6419.1.S1_at	AT2G24820.1	-4.6066	29.3.3 protein.targeting.chloroplast	TIC55 (TRANSLOCON AT THE INNER ENVELOPE MEMBRANE OF CHLOROPLASTS 55); oxidoreductase
Cit.25302.1.S1_s_at	AT3G58170.1	9.3633	29.3.4.2 protein.targeting.secretory pathway.golgi	ATBS14A; protein transporter
Cit.37046.1.S1_s_at	AT1G12470.1	8.56898	29.3.4.3 protein.targeting.secretory pathway.vacuole	Pep3/Vps18/deep orange family protein
Cit.18516.1.S1_at	AT5G46750.1	-4.572	29.3.4.99 protein.targeting.secretory pathway.unspecified	AGD8 (ARF-GAP DOMAIN 8); DNA binding
Cit.3939.1.S1_s_at	AT4G29590.1	-7.5276	29.4 protein.postranslational modification	methyltransferase
Cit.21888.1.S1_s_at	AT5G58140.2	-7.3722	29.4 protein.postranslational modification	PHOT2 (NON PHOTOTROPIC HYPOCOTYL 1-LIKE); kinase
Cit.5837.1.S1_at	AT5G45820.1	-6.411	29.4 protein.postranslational modification	CIPK20 (CBL-INTERACTING PROTEIN KINASE 20); kinase
Cit.30661.1.S1_at	AT2G17850.1	4.13223	29.4 protein.postranslational modification	similar to unknown protein [Arabidopsis thaliana] (TAIR:AT5G66170.2); similar to unnamed protein product [Vitis vinifera] (GB:CAO
Cit.27284.1.S1_at	AT4G38470.1	4.32713	29.4 protein.postranslational modification	protein kinase family protein
Cit.33964.1.S1_at	AT5G65600.1	4.39174	29.4 protein.postranslational modification	legume lectin family protein / protein kinase family protein
Cit.30745.1.S1_s_at	AT5G21170.1	4.5683	29.4 protein.postranslational modification	5'-AMP-activated protein kinase beta-2 subunit, putative
Cit.13113.1.S1_at	AT5G21170.1	4.7259	29.4 protein.postranslational modification	5'-AMP-activated protein kinase beta-2 subunit, putative
Cit.824.1.S1_s_at	AT1G30270.1	5.22193	29.4 protein.postranslational modification	CIPK23 (CBL-INTERACTING PROTEIN KINASE 23); kinase
Cit.826.1.S1_s_at	AT1G30270.1	6.5189	29.4 protein.postranslational modification	CIPK23 (CBL-INTERACTING PROTEIN KINASE 23); kinase
Cit.26333.1.S1_s_at	AT4G38470.1	7.14286	29.4 protein.postranslational modification	protein kinase family protein
Cit.30819.1.S1_at	AT1G03470.1	8.97666	29.4 protein.postranslational modification	kinase interacting family protein
Cit.24264.1.S1_at	AT2G28940.1	4.32526	29.4.1.57 protein.postranslational modification.kinase.receptor like cytoplasmatic kinase VII	protein kinase family protein
Cit.5296.1.S1_s_at	AT2G28930.3	4.66636	29.4.1.57 protein.postranslational modification.kinase.receptor like cytoplasmatic kinase VII	APK1B (Arabidopsis protein kinase 1B); kinase
Cit.5663.1.S1_at	AT1G14270.1	-5.8811	29.5 protein.degradation	CAAX amino terminal protease family protein
Cit.5019.1.S1_at	AT1G75460.1	-5.4667	29.5 protein.degradation	ATP-dependent protease La (LON) domain-containing protein
Cit.18463.1.S1_at	AT1G78660.2	-4.9618	29.5 protein.degradation	ATGGH1; gamma-glutamyl hydrolase
Cit.4095.1.S1_s_at	AT1G67700.1	-4.4008	29.5 protein.degradation	similar to unknown [Populus trichocarpa] (GB:ABK95743.1); contains domain PTHR11804:SF2 (PTHR11804:SF2); contains domain PTHR11
Cit.29525.1.S1_at	AT1G55060.1	4.16667	29.5.11.1 protein.degradation.ubiquitin.ubiquitin	UBQ12 (UBIQUITIN 12)
Cit.8837.1.S1_at	AT1G65650.1	-4.808	29.5.11.20 protein.degradation.ubiquitin.proteasom	UCH2; ubiquitin thiolesterase
Cit.3300.1.S1_at	AT2G05840.1	-4.7641	29.5.11.20 protein.degradation.ubiquitin.proteasom	PAA2 (20S PROTEASOME SUBUNIT PAA2); peptidase
Cit.341.1.S1_s_at	AT4G19006.1	10.9051	29.5.11.20 protein.degradation.ubiquitin.proteasom	26S proteasome regulatory subunit, putative (RPN9)
Cit.40341.1.S1_x_at	AT1G64230.1	-7.2548	29.5.11.3 protein.degradation.ubiquitin.E2	UBC28; ubiquitin-protein ligase
Cit.88.1.S1_x_at	AT1G64230.1	-4.4209	29.5.11.3 protein.degradation.ubiquitin.E2	UBC28; ubiquitin-protein ligase
Cit.16915.1.S1_at	AT1G64230.1	-4.3367	29.5.11.3 protein.degradation.ubiquitin.E2	UBC28; ubiquitin-protein ligase
Cit.8337.1.S1_at	AT1G64230.1	6.80272	29.5.11.3 protein.degradation.ubiquitin.E2	UBC28; ubiquitin-protein ligase
Cit.6601.1.S1_s_at	AT1G18660.3	-5.7938	29.5.11.4.2 protein.degradation.ubiquitin.E3.RING	zinc finger (C3HC4-type RING finger) family protein
Cit.3637.1.S1_at	AT5G18650.1	4.363	29.5.11.4.2 protein.degradation.ubiquitin.E3.RING	zinc finger (C3HC4-type RING finger) family protein
Cit.37414.1.S1_at	AT1G72200.1	4.52694	29.5.11.4.2 protein.degradation.ubiquitin.E3.RING	zinc finger (C3HC4-type RING finger) family protein
Cit.18268.1.S1_at	AT2G46160.1	5.06842	29.5.11.4.2 protein.degradation.ubiquitin.E3.RING	zinc finger (C3HC4-type RING finger) family protein
Cit.13040.1.S1_s_at	AT1G53820.1	8.4674	29.5.11.4.2 protein.degradation.ubiquitin.E3.RING	zinc finger (C3HC4-type RING finger) family protein
Cit.4338.1.S1_s_at	AT1G06110.1	-26.7849	29.5.11.4.3.2 protein.degradation.ubiquitin.E3.SCF.FBOX	SKIP16 (SKP1/ASK-INTERACTING PROTEIN 16); protein binding
Cit.27468.1.S1_at	AT1G67480.1	4.1684	29.5.11.4.3.2 protein.degradation.ubiquitin.E3.SCF.FBOX	kelch repeat-containing F-box family protein
Cit.4730.1.S1_at	AT1G15670.1	4.43459	29.5.11.4.3.2 protein.degradation.ubiquitin.E3.SCF.FBOX	kelch repeat-containing F-box family protein
Cit.29547.1.S1_at	AT1G30200.2	13.8122	29.5.11.4.3.2 protein.degradation.ubiquitin.E3.SCF.FBOX	F-box family protein
Cit.577.1.S1_s_at	AT1G15670.1	227.273	29.5.11.4.3.2 protein.degradation.ubiquitin.E3.SCF.FBOX	kelch repeat-containing F-box family protein
Cit.8762.1.S1_x_at	AT4G16190.1	-10.0693	29.5.3 protein.degradation.cysteine protease	cysteine proteinase, putative
Cit.1335.1.S1_s_at	AT1G23440.1	4.88998	29.5.3 protein.degradation.cysteine protease	pyrrolidone-carboxylate peptidase family protein
Cit.4698.1.S1_at	AT4G12910.1	-8.2514	29.5.5 protein.degradation.serine protease	SCPL20 (serine carboxypeptidase-like 20); serine carboxypeptidase
Cit.11907.1.S1_at	AT3G27925.1	-5.3836	29.5.5 protein.degradation.serine protease	DEGP1 (DEGP PROTEASE 1); serine-type peptidase
Cit.13075.1.S1_at	AT5G45390.1	-4.2527	29.5.5 protein.degradation.serine protease	CLPP4 (Clp protease proteolytic subunit 4); endopeptidase Clp
Cit.5178.1.S1_at	AT1G49970.1	-4.0741	29.5.5 protein.degradation.serine protease	CLPR1 (Clp protease proteolytic subunit 5); endopeptidase Clp
Cit.11906.1.S1_s_at	AT3G27925.1	-4.0414	29.5.5 protein.degradation.serine protease	DEGP1 (DEGP PROTEASE 1); serine-type peptidase
Cit.10975.1.S1_at	AT1G50250.1	-12.5394	29.5.7 protein.degradation.metalloprotease	FTSH1 (FtsH protease 1); ATP-dependent peptidase/ ATPase/ metallopeptidase
Cit.39832.1.S1_s_at	AT1G06430.1	-7.8341	29.5.7 protein.degradation.metalloprotease	FTSH8 (FtsH protease 8); ATP-dependent peptidase/ ATPase/ metallopeptidase/ zinc ion binding
Cit.19555.1.S1_s_at	AT1G06430.1	-5.2907	29.5.7 protein.degradation.metalloprotease	FTSH8 (FtsH protease 8); ATP-dependent peptidase/ ATPase/ metallopeptidase/ zinc ion binding
Cit.10975.1.S1_s_at	AT1G50250.1	-4.6049	29.5.7 protein.degradation.metalloprotease	FTSH1 (FtsH protease 1); ATP-dependent peptidase/ ATPase/ metallopeptidase
Cit.14746.1.S1_at	AT3G19170.1	-4.0919	29.5.7 protein.degradation.metalloprotease	ATPREP1/ATZNMP (PRESEQUENCE PROTEASE 1); metalloendopeptidase
Cit.8464.1.S1_s_at	AT1G06430.1	4.55996	29.5.7 protein.degradation.metalloprotease	FTSH8 (FtsH protease 8); ATP-dependent peptidase/ ATPase/ metallopeptidase/ zinc ion binding
Cit.20763.1.S1_s_at	AT4G28000.1	5.29661	29.5.9 protein.degradation.AAA type	AAA-type ATPase family protein
Cit.22019.1.S1_at	AT3G10060.1	-7.2539	29.6 protein.folding	immunophilin, putative / FKBP-type peptidyl-prolyl cis-trans isomerase, putative
Cit.8943.1.S1_at	AT2G44650.1	-6.3141	29.6 protein.folding	CHL-CPN10 (chloroplast chaperonin 10)
Cit.6222.1.S1_at	AT2G30695.1	-5.2879	29.6 protein.folding	similar to unnamed protein product [Vitis vinifera] (GB:CAO46271.1); contains InterPro domain Trigger factor, ribosome-binding,
Cit.16839.1.S1_at	AT3G01480.1	-5.1863	29.6 protein.folding	CYP38 (CYCLOPHILIN 38); peptidyl-prolyl cis-trans isomerase
Cit.14588.1.S1_at	AT5G55220.1	-4.9846	29.6 protein.folding	trigger factor type chaperone family protein
Cit.16203.1.S1_at	AT4G39710.1	-4.8585	29.6 protein.folding	immunophilin, putative / FKBP-type peptidyl-prolyl cis-trans isomerase, putative
Cit.7102.1.S1_s_at	AT5G13410.1	-4.7609	29.6 protein.folding	immunophilin / FKBP-type peptidyl-prolyl cis-trans isomerase family protein
Cit.11018.1.S1_s_at	AT5G13120.1	-4.4962	29.6 protein.folding	peptidyl-prolyl cis-trans isomerase cyclophilin-type family protein
Cit.3634.1.S1_at	AT5G17710.2	-4.3834	29.6 protein.folding	EMB1241 (EMBRYO DEFECTIVE 1241); adenyl-nucleotide exchange factor/ chaperone binding / protein binding / protein homodimerizatio
Cit.6151.1.S1_s_at	AT5G17170.1	-21.5266	29.8 protein assembly and cofactor ligation	ENH1 (ENHANCER OF SOS3-1); metal ion binding
Cit.6151.1.S1_at	AT5G17170.1	-16.7503	29.8 protein assembly and cofactor ligation	ENH1 (ENHANCER OF SOS3-1); metal ion binding
Cit.39861.1.S1_at	AT4G37200.1	-5.0649	29.8 protein assembly and cofactor ligation	HCF164 (High chlorophyll fluorescence 164); thiol-disulfide exchange intermediate
Cit.15319.1.S1_at	AT5G23120.1	-4.8667	29.8 protein assembly and cofactor ligation	HCF136 (High chlorophyll fluorescence 136)
Cit.29988.1.S1_s_at	AT5G23120.1	-4.6198	29.8 protein assembly and cofactor ligation	HCF136 (High chlorophyll fluorescence 136)
Cit.23728.1.S1_at	AT3G24430.1	-4.192	29.8 protein assembly and cofactor ligation	HCF101 (HIGH-CHLOROPHYLL-FLUORESCENCE 101); ATP binding
			30. Signalling
Cit.21787.1.S1_at	AT3G28580.1	-5.2828	30 signalling	AAA-type ATPase family protein
Cit.15386.1.S1_at	AT2G17260.1	4.24448	30.1.1 signalling.in sugar and nutrient physiology	GLR2 (GLUTAMATE RECEPTOR 2)
Cit.988.1.S1_at	AT4G08950.1	5.92066	30.1.1 signalling.in sugar and nutrient physiology	phosphate-responsive protein, putative (EXO)
Cit.35640.1.S1_s_at	AT4G08950.1	7.06714	30.1.1 signalling.in sugar and nutrient physiology	phosphate-responsive protein, putative (EXO)
Cit.29964.1.S1_at	AT5G64260.1	12.7551	30.1.1 signalling.in sugar and nutrient physiology	phosphate-responsive protein, putative
Cit.7068.1.S1_at	AT3G15570.1	-7.3425	30.11 signalling.light	phototropic-responsive NPH3 family protein
Cit.24994.1.S1_at	AT5G10250.1	-5.1565	30.11 signalling.light	phototropic-responsive protein, putative
Cit.25547.1.S1_at	AT1G09970.1	4.60829	30.2.11 signalling.receptor kinases.leucine rich repeat XI	leucine-rich repeat transmembrane protein kinase, putative
Cit.20616.1.S1_at	AT4G08850.1	5.87889	30.2.12 signalling.receptor kinases.leucine rich repeat XII	leucine-rich repeat family protein / protein kinase family protein
Cit.14286.1.S1_s_at	AT5G51350.1	4.03877	30.2.14 signalling.receptor kinases.leucine rich repeat XIV	leucine-rich repeat transmembrane protein kinase, putative
Cit.29920.1.S1_at	AT4G23160.1	4.69263	30.2.17 signalling.receptor kinases.DUF 26	protein kinase family protein
Cit.7890.1.S1_at	AT4G23160.1	12.7389	30.2.17 signalling.receptor kinases.DUF 26	protein kinase family protein
Cit.15293.1.S1_at	AT4G30520.1	5.03018	30.2.2 signalling.receptor kinases.leucine rich repeat II	leucine-rich repeat family protein / protein kinase family protein
Cit.12443.1.S1_s_at	AT5G38560.1	-6.6304	30.2.22 signalling.receptor kinases.proline extensin like	protein kinase family protein
Cit.7936.1.S1_at	AT1G11300.1	7.20461	30.2.24 signalling.receptor kinases.S-locus glycoprotein like	carbohydrate binding / kinase
Cit.39408.1.S1_at	AT1G19390.1	-19.6079	30.2.25 signalling.receptor kinases.wall associated kinase	wall-associated kinase, putative
Cit.40346.1.S1_at	AT5G02070.1	4.40917	30.2.25 signalling.receptor kinases.wall associated kinase	protein kinase-related
Cit.37302.1.S1_at	AT3G28040.1	-4.3574	30.2.7 signalling.receptor kinases.leucine rich repeat VII	leucine-rich repeat transmembrane protein kinase, putative
Cit.28081.1.S1_at	AT1G56130.1	-4.34	30.2.8.2 signalling.receptor kinases.leucine rich repeat VIII-2	leucine-rich repeat family protein / protein kinase family protein
Cit.14463.1.S1_at	AT1G66150.1	-4.1866	30.2.9 signalling.receptor kinases.leucine rich repeat IX	TMK1 (TRANSMEMBRANE KINASE 1)
Cit.721.1.S1_x_at	AT1G62480.1	-9.1082	30.3 signalling.calcium	vacuolar calcium-binding protein-related
Cit.4501.1.S1_s_at	AT2G44310.1	-7.6001	30.3 signalling.calcium	calcium-binding EF hand family protein
Cit.376.1.S1_x_at	AT1G62480.1	-7.5334	30.3 signalling.calcium	vacuolar calcium-binding protein-related
Cit.8446.1.S1_s_at	AT1G53210.1	-7.4367	30.3 signalling.calcium	sodium/calcium exchanger family protein / calcium-binding EF hand family protein
Cit.19786.1.S1_s_at	AT1G53210.1	-5.8743	30.3 signalling.calcium	sodium/calcium exchanger family protein / calcium-binding EF hand family protein
Cit.10017.1.S1_s_at	AT5G62390.1	4.33088	30.3 signalling.calcium	ATBAG7 (ARABIDOPSIS THALIANA BCL-2-ASSOCIATED ATHANOGENE 7); calmodulin binding
Cit.5056.1.S1_at	AT4G27280.1	4.52694	30.3 signalling.calcium	calcium-binding EF hand family protein
Cit.3525.1.S1_s_at	AT4G33000.1	5.7971	30.3 signalling.calcium	CBL10 (CALCINEURIN B-LIKE10); calcium ion binding
Cit.35577.1.S1_at	AT5G35670.1	22.3714	30.3 signalling.calcium	IQD33 (IQ-domain 33); calmodulin binding
Cit.6890.1.S1_s_at	AT4G08170.2	-5.0707	30.4.5 signalling.phosphinositides.inositol-1,3,4-trisphosphate 5/6-kinase	inositol 1,3,4-trisphosphate 5/6-kinase family protein
Cit.20910.1.S1_x_at	AT5G55190.1	-4.9036	30.5 signalling.G-proteins	RAN3; GTP binding
Cit.11055.1.S1_s_at	AT4G35750.1	4.96524	30.5 signalling.G-proteins	Rho-GTPase-activating protein-related
Cit.11055.1.S1_at	AT4G35750.1	5.25762	30.5 signalling.G-proteins	Rho-GTPase-activating protein-related
Cit.7949.1.S1_at	AT4G23050.1	4.09668	30.6 signalling.MAP kinases	protein kinase, putative
Cit.37267.1.S1_at	AT4G14010.1	-10.1705	30.8 signalling.misc	RALFL32 (RALF-LIKE 32)
			31. Cell organisation
Cit.12816.1.S1_s_at	AT2G38750.1	-21.6601	31.1 cell.organisation	ANNAT4 (ANNEXIN ARABIDOPSIS 4); calcium ion binding / calcium-dependent phospholipid binding
Cit.15754.1.S1_at	AT2G38760.1	-10.0454	31.1 cell.organisation	ANNAT3 (ANNEXIN ARABIDOPSIS 3); calcium ion binding / calcium-dependent phospholipid binding
Cit.20999.1.S1_at	AT3G54070.1	-7.8319	31.1 cell.organisation	ankyrin repeat family protein
Cit.18069.1.S1_at	AT1G50020.1	-5.8458	31.1 cell.organisation	similar to unnamed protein product [Vitis vinifera] (GB:CAO49863.1)
Cit.15663.1.S1_at	AT3G19960.1	-5.3466	31.1 cell.organisation	ATATM (myosin 1); motor
Cit.38566.1.S1_at	AT4G38950.1	-5.2062	31.1 cell.organisation	kinesin motor family protein
Cit.17562.1.S1_at	AT2G03430.1	-4.9666	31.1 cell.organisation	ankyrin repeat family protein
Cit.5973.1.S1_s_at	AT2G03430.1	-4.7639	31.1 cell.organisation	ankyrin repeat family protein
Cit.15707.1.S1_at	AT3G16060.1	-4.3058	31.1 cell.organisation	kinesin motor family protein
Cit.15396.1.S1_s_at	AT1G07710.1	-4.1015	31.1 cell.organisation	ankyrin repeat family protein
Cit.2523.1.S1_s_at	AT5G65020.1	-4.0715	31.1 cell.organisation	ANNAT2 (ANNEXIN ARABIDOPSIS 2); calcium ion binding / calcium-dependent phospholipid binding
Cit.26374.1.S1_x_at	AT4G03500.1	10.1729	31.1 cell.organisation	ankyrin repeat family protein
Cit.14602.1.S1_s_at	AT4G03500.1	12.3153	31.1 cell.organisation	ankyrin repeat family protein
Cit.26374.1.S1_at	AT4G03500.1	15.528	31.1 cell.organisation	ankyrin repeat family protein
Cit.4205.1.S1_s_at	AT1G52250.1	26.5957	31.1 cell.organisation	dynein light chain type 1 family protein
Cit.4205.1.S1_at	AT1G52250.1	42.5532	31.1 cell.organisation	dynein light chain type 1 family protein
Cit.37255.1.S1_at	AT5G11580.1	4.60405	31.2 cell.division	UVB-resistance protein-related / regulator of chromosome condensation (RCC1) family protein
Cit.14617.1.S1_at	AT2G21280.1	-6.4421	31.2.5 cell.division.plastid	GC1 (GIANT CHLOROPLAST 1); binding / catalytic/ coenzyme binding
Cit.29468.1.S1_s_at	AT2G23430.1	6.3012	31.3 cell.cycle	ICK1 (KIP-RELATED PROTEIN 1)
Cit.7781.1.S1_at	AT4G25850.1	-6.025	31.4 cell.vesicle transport	oxysterol-binding family protein
Cit.39023.1.S1_at	AT5G47180.1	4.1511	31.4 cell.vesicle transport	vesicle-associated membrane family protein / VAMP family protein
Cit.255.1.S1_s_at	AT2G33120.1	4.36872	31.4 cell.vesicle transport	SAR1 (SYNAPTOBREVIN-RELATED PROTEIN 1)
			33. Development
Cit.15958.1.S1_at	AT2G26560.1	4.80077	33.1 development.storage proteins	PLP2 (PHOSPHOLIPASE A 2A); nutrient reservoir
Cit.39178.1.S1_s_at	AT5G06760.1	-8.2584	33.2 development.late embryogenesis abundant	late embryogenesis abundant group 1 domain-containing protein / LEA group 1 domain-containing protein
Cit.10894.1.S1_s_at	AT5G06760.1	-6.4153	33.2 development.late embryogenesis abundant	late embryogenesis abundant group 1 domain-containing protein / LEA group 1 domain-containing protein
Cit.10895.1.S1_at	AT5G06760.1	-4.3463	33.2 development.late embryogenesis abundant	late embryogenesis abundant group 1 domain-containing protein / LEA group 1 domain-containing protein
Cit.17589.1.S1_x_at	AT4G02380.1	9.09091	33.2 development.late embryogenesis abundant	SAG21 (SENESCENCE-ASSOCIATED GENE 21)
Cit.10912.1.S1_s_at	AT4G26740.1	-24.5639	33.99 development.unspecified	ATS1 (ARABIDOPSIS THALIANA SEED GENE 1); calcium ion binding
Cit.4972.1.S1_s_at	AT5G07050.1	-15.4285	33.99 development.unspecified	nodulin MtN21 family protein
Cit.22736.1.S1_at	AT4G15920.1	-14.4808	33.99 development.unspecified	nodulin MtN3 family protein
Cit.10311.1.S1_s_at	AT1G21890.1	-6.3244	33.99 development.unspecified	nodulin MtN21 family protein
Cit.22427.1.S1_s_at	AT4G15920.1	-4.5779	33.99 development.unspecified	nodulin MtN3 family protein
Cit.14457.1.S1_at	AT5G23730.1	-4.3374	33.99 development.unspecified	nucleotide binding
Cit.21592.1.S1_at	AT5G07050.1	-4.0837	33.99 development.unspecified	nodulin MtN21 family protein
Cit.39287.1.S1_s_at	AT1G75880.1	4	33.99 development.unspecified	family II extracellular lipase 1 (EXL1)
Cit.6380.1.S1_at	AT1G75900.1	5.28821	33.99 development.unspecified	family II extracellular lipase 3 (EXL3)
Cit.7974.1.S1_s_at	AT1G28330.3	5.43774	33.99 development.unspecified	DRM1 (DORMANCY-ASSOCIATED PROTEIN 1)
Cit.22278.1.S1_s_at	AT1G75500.1	5.50661	33.99 development.unspecified	nodulin MtN21 family protein
Cit.7986.1.S1_x_at	AT1G28330.3	5.57414	33.99 development.unspecified	DRM1 (DORMANCY-ASSOCIATED PROTEIN 1)
Cit.5970.1.S1_at	AT5G61430.1	8.3682	33.99 development.unspecified	ANAC100/ATNAC5 (Arabidopsis NAC domain containing protein 100); transcription factor
Cit.17298.1.S1_at	AT4G15920.1	19.1571	33.99 development.unspecified	nodulin MtN3 family protein
			34. Transport
Cit.3487.1.S1_s_at	AT3G47950.1	-4.1431	34.1 transport.p- and v-ATPases	AHA4 (Arabidopsis H(+)-ATPase 4); ATPase
Cit.16044.1.S1_at	AT3G19490.1	-4.0242	34.12 transport.metal	ATNHD1 (Arabidopsis thaliana Na/H antiporter 1); sodium:hydrogen antiporter
Cit.18066.1.S1_at	AT1G15960.1	6.31712	34.12 transport.metal	NRAMP6 (NRAMP metal ion transporter 6); metal ion transmembrane transporter
Cit.31242.1.S1_at	AT5G03570.1	8.64304	34.12 transport.metal	iron-responsive transporter-related
Cit.39526.1.S1_s_at	AT3G51860.1	-16.9501	34.12 transport.metal; 34.21 transport.calcium	CAX3 (cation exchanger 3); cation:cation antiporter
Cit.29402.1.S1_s_at	AT3G51860.1	-15.9269	34.12 transport.metal; 34.21 transport.calcium	CAX3 (cation exchanger 3); cation:cation antiporter
Cit.15919.1.S1_at	AT2G40460.1	-4.4707	34.13 transport.peptides and oligopeptides	proton-dependent oligopeptide transport (POT) family protein
Cit.31258.1.S1_at	AT4G27730.1	4.1511	34.13 transport.peptides and oligopeptides	ATOPT6 (oligopeptide transporter 6); oligopeptide transporter
Cit.28947.1.S1_at	AT5G64410.1	5.50055	34.13 transport.peptides and oligopeptides	ATOPT4 (oligopeptide transporter 4); oligopeptide transporter
Cit.15797.1.S1_at	AT5G01180.1	6.78887	34.13 transport.peptides and oligopeptides	proton-dependent oligopeptide transport (POT) family protein
Cit.266.1.S1_at	AT5G47560.1	-6.0838	34.14 transport.unspecified cations	ATSDAT/ATTDT (TONOPLAST DICARBOXYLATE TRANSPORTER); malate transmembrane transporter/ sodium:dicarboxylate symporter
Cit.18425.1.S1_at	AT3G28345.1	-9.8276	34.16 transport.ABC transporters and multidrug resistance systems	ABC transporter family protein
Cit.17418.1.S1_s_at	AT1G17840.1	-5.8225	34.16 transport.ABC transporters and multidrug resistance systems	ABCG11/COF1/DSO/WBC11 (DESPERADO); ATPase, coupled to transmembrane movement of substances
Cit.25840.1.S1_s_at	AT1G17840.1	-5.2266	34.16 transport.ABC transporters and multidrug resistance systems	ABCG11/COF1/DSO/WBC11 (DESPERADO); ATPase, coupled to transmembrane movement of substances
Cit.15607.1.S1_at	AT5G06530.2	-4.5355	34.16 transport.ABC transporters and multidrug resistance systems	ABC transporter family protein
Cit.1369.1.S1_s_at	AT5G64840.1	-4.3202	34.16 transport.ABC transporters and multidrug resistance systems	ATGCN5 (Arabidopsis thaliana general control non-repressible 5)
Cit.17455.1.S1_at	AT5G13580.1	4.15973	34.16 transport.ABC transporters and multidrug resistance systems	ABC transporter family protein
Cit.35611.1.S1_at	AT3G62270.1	-4.0904	34.18 transport.unspecified anions	anion exchange family protein
Cit.326.1.S1_s_at	AT2G37170.1	-5.6452	34.19.1 transport.Major Intrinsic Proteins.PIP	PIP2B (plasma membrane intrinsic protein 2;2); water channel
Cit.304.1.S1_s_at	AT4G00430.1	-4.1851	34.19.1 transport.Major Intrinsic Proteins.PIP	TMP-C (PLASMA MEMBRANE INTRINSIC PROTEIN 1;4); water channel
Cit.36781.1.S1_s_at	AT3G61430.1	4.45236	34.19.1 transport.Major Intrinsic Proteins.PIP	PIP1A (PLASMA MEMBRANE INTRINSIC PROTEIN 1A); water channel
Cit.30540.1.S1_s_at	AT4G01470.1	-7.833	34.19.2 transport.Major Intrinsic Proteins.TIP	GAMMA-TIP3/TIP1;3 (tonoplast intrinsic protein 1;3); water channel
Cit.9845.1.S1_s_at	AT4G01470.1	-6.6248	34.19.2 transport.Major Intrinsic Proteins.TIP	GAMMA-TIP3/TIP1;3 (tonoplast intrinsic protein 1;3); water channel
Cit.29534.1.S1_s_at	AT3G04090.1	-4.6783	34.19.4 transport.Major Intrinsic Proteins.SIP	SIP1;1 (SMALL AND BASIC INTRINSIC PROTEIN 1A)
Cit.38503.1.S1_at	AT1G79820.2	-4.0083	34.2 transport.sugars	SGB1; carbohydrate transmembrane transporter/ sugar:hydrogen ion symporter
Cit.1620.1.S1_s_at	AT4G21480.1	6.09385	34.2 transport.sugars	glucose transporter, putative
Cit.13148.1.S1_at	AT5G18840.1	86.2069	34.2 transport.sugars	sugar transporter, putative
Cit.18986.1.S1_s_at	AT5G18840.1	161.29	34.2 transport.sugars	sugar transporter, putative
Cit.12622.1.S1_s_at	AT5G54250.1	-6.2032	34.22 transport.cyclic nucleotide or calcium regulated channels	ATCNGC4 (DEFENSE, NO DEATH 2); calmodulin binding / cation channel/ cyclic nucleotide binding
Cit.39851.1.S1_at	AT5G54250.1	-6.0829	34.22 transport.cyclic nucleotide or calcium regulated channels	ATCNGC4 (DEFENSE, NO DEATH 2); calmodulin binding / cation channel/ cyclic nucleotide binding
Cit.19087.1.S1_s_at	AT1G80510.1	-6.301	34.3 transport.amino acids	amino acid transporter family protein
Cit.2927.1.S1_s_at	AT5G23810.1	5.54017	34.3 transport.amino acids	AAP7 (amino acid permease 7); amino acid transmembrane transporter
Cit.5113.1.S1_at	AT1G80510.1	6.30517	34.3 transport.amino acids	amino acid transporter family protein
Cit.21919.1.S1_s_at	AT2G39130.1	8.19001	34.3 transport.amino acids	amino acid transporter family protein
Cit.2928.1.S1_s_at	AT5G23810.1	8.34028	34.3 transport.amino acids	AAP7 (amino acid permease 7); amino acid transmembrane transporter
Cit.6737.1.S1_at	AT5G19600.1	169.492	34.6 transport.sulphate	SULTR3;5; sulfate transmembrane transporter
Cit.20694.1.S1_s_at	AT5G19600.1	208.333	34.6 transport.sulphate	SULTR3;5; sulfate transmembrane transporter
Cit.23847.1.S1_s_at	AT4G00370.1	-8.1719	34.7 transport.phosphate	ANTR2 (anion transporter 2); organic anion transmembrane transporter
Cit.4943.1.S1_at	AT4G00370.1	-7.1572	34.7 transport.phosphate	ANTR2 (anion transporter 2); organic anion transmembrane transporter
Cit.5819.1.S1_at	AT2G28900.1	-15.3374	34.8 transport.metabolite transporters at the envelope membrane	OEP16 (OUTER ENVELOPE PROTEIN 16); P-P-bond-hydrolysis-driven protein transmembrane transporter
Cit.15004.1.S1_at	AT5G12860.1	-9.1911	34.8 transport.metabolite transporters at the envelope membrane	DIT1 (DICARBOXYLATE TRANSPORTER 1); oxoglutarate:malate antiporter
Cit.28444.1.S1_s_at	AT5G12860.1	-8.5471	34.8 transport.metabolite transporters at the envelope membrane	DIT1 (DICARBOXYLATE TRANSPORTER 1); oxoglutarate:malate antiporter
Cit.23969.1.S1_s_at	AT1G32080.1	-4.4642	34.8 transport.metabolite transporters at the envelope membrane	membrane protein, putative
Cit.22602.1.S1_at	AT1G61800.1	7.58725	34.8 transport.metabolite transporters at the envelope membrane	GPT2 (glucose-6-phosphate/phosphate translocator 2); antiporter/ glucose-6-phosphate transmembrane transporter
Cit.15610.1.S1_s_at	AT4G25450.1	-4.693	34.8 transport.metabolite transporters at the envelope membrane; 34.16 transport.ABC transporters and multidrug resistance systems	ATNAP8 (Arabidopsis thaliana non-intrinsic ABC protein 8); ATPase, coupled to transmembrane movement of substances
Cit.15602.1.S1_at	AT4G25450.1	-4.6246	34.8 transport.metabolite transporters at the envelope membrane; 34.16 transport.ABC transporters and multidrug resistance systems	ATNAP8 (Arabidopsis thaliana non-intrinsic ABC protein 8); ATPase, coupled to transmembrane movement of substances
Cit.29597.1.S1_s_at	AT5G46800.1	-8.1994	34.9 transport.metabolite transporters at the mitochondrial membrane	BOU (A BOUT DE SOUFFLE); binding
Cit.3763.1.S1_at	AT5G46800.1	-7.9915	34.9 transport.metabolite transporters at the mitochondrial membrane	BOU (A BOUT DE SOUFFLE); binding
Cit.4752.1.S1_s_at	AT1G72820.1	4.02901	34.9 transport.metabolite transporters at the mitochondrial membrane	mitochondrial substrate carrier family protein
Cit.21722.1.S1_at	AT1G14140.1	5.08647	34.9 transport.metabolite transporters at the mitochondrial membrane	mitochondrial substrate carrier family protein
Cit.30692.1.S1_s_at	AT2G22500.1	7.00771	34.9 transport.metabolite transporters at the mitochondrial membrane	mitochondrial substrate carrier family protein
Cit.28502.1.S1_s_at	AT1G72160.1	4.46828	34.99 transport.misc	SEC14 cytosolic factor family protein / phosphoglyceride transfer family protein
Cit.6587.1.S1_s_at	AT1G75170.1	5.01253	34.99 transport.misc	SEC14 cytosolic factor family protein / phosphoglyceride transfer family protein
Cit.16078.1.S1_at	AT4G36640.1	5.15464	34.99 transport.misc	SEC14 cytosolic factor family protein / phosphoglyceride transfer family protein
Cit.30042.1.S1_at	AT1G51340.2	6.51042	34.99 transport.misc	MATE efflux family protein
Cit.21378.1.S1_at	AT1G01630.1	6.93001	34.99 transport.misc	SEC14 cytosolic factor, putative / phosphoglyceride transfer protein, putative
			35. not assigned
Cit.15420.1.S1_s_at	AT4G15440.1	-33.1608	35.1 not assigned.no ontology	HPL1 (HYDROPEROXIDE LYASE 1); heme binding / iron ion binding / monooxygenase
Cit.17231.1.S1_at	AT1G06690.1	-20.2627	35.1 not assigned.no ontology	aldo/keto reductase family protein
Cit.24435.1.S1_s_at	AT5G28237.1	-14.5259	35.1 not assigned.no ontology	tryptophan synthase, beta subunit, putative
Cit.5513.1.S1_at	AT3G48420.1	-13.8295	35.1 not assigned.no ontology	haloacid dehalogenase-like hydrolase family protein
Cit.29970.1.S1_at	AT4G36530.1	-13.5611	35.1 not assigned.no ontology	hydrolase, alpha/beta fold family protein
Cit.5513.1.S1_s_at	AT3G48420.1	-12.8726	35.1 not assigned.no ontology	haloacid dehalogenase-like hydrolase family protein
Cit.38855.1.S1_at	AT3G23530.1	-12.679	35.1 not assigned.no ontology	cyclopropane fatty acid synthase, putative / CPA-FA synthase, putative
Cit.5705.1.S1_at	AT5G64170.1	-12.2338	35.1 not assigned.no ontology	dentin sialophosphoprotein-related
Cit.10444.1.S1_at	AT4G15440.1	-12.1171	35.1 not assigned.no ontology	HPL1 (HYDROPEROXIDE LYASE 1); heme binding / iron ion binding / monooxygenase
Cit.6704.1.S1_at	AT5G28237.1	-11.9187	35.1 not assigned.no ontology	tryptophan synthase, beta subunit, putative
Cit.27446.1.S1_at	AT3G48420.1	-11.0476	35.1 not assigned.no ontology	haloacid dehalogenase-like hydrolase family protein
Cit.2937.1.S1_s_at	AT1G69800.1	-10.8469	35.1 not assigned.no ontology	CBS domain-containing protein
Cit.28003.1.S1_at	AT3G24420.1	-10.5205	35.1 not assigned.no ontology	hydrolase, alpha/beta fold family protein
Cit.30028.1.S1_s_at	AT3G24420.1	-9.2593	35.1 not assigned.no ontology	hydrolase, alpha/beta fold family protein
Cit.6854.1.S1_at	AT4G12830.1	-9.2228	35.1 not assigned.no ontology	hydrolase, alpha/beta fold family protein
Cit.19927.1.S1_at	AT5G38520.1	-8.2281	35.1 not assigned.no ontology	hydrolase, alpha/beta fold family protein
Cit.14395.1.S1_s_at	AT2G37240.1	-8.1376	35.1 not assigned.no ontology	antioxidant/ oxidoreductase
Cit.23890.1.S1_at	AT5G47240.1	-7.4809	35.1 not assigned.no ontology	ATNUDT8 (Arabidopsis thaliana Nudix hydrolase homolog 8); hydrolase
Cit.5323.1.S1_at	AT3G47430.1	-7.4019	35.1 not assigned.no ontology	PEX11B
Cit.14395.1.S1_at	AT2G37240.1	-7.3096	35.1 not assigned.no ontology	antioxidant/ oxidoreductase
Cit.17427.1.S1_at	AT3G62040.1	-7.2873	35.1 not assigned.no ontology	hydrolase
Cit.4259.1.S1_at	AT1G14870.1	-7.269	35.1 not assigned.no ontology	Identical to Uncharacterized protein At1g14870 [Arabidopsis Thaliana] (GB:Q9LQU4); similar to unknown protein [Arabidopsis thalia
Cit.39867.1.S1_s_at	AT5G28237.1	-6.9755	35.1 not assigned.no ontology	tryptophan synthase, beta subunit, putative
Cit.14278.1.S1_at	AT5G43745.1	-6.6728	35.1 not assigned.no ontology	phosphotransferase-related
Cit.30212.1.S1_at	AT5G38520.1	-5.4776	35.1 not assigned.no ontology	hydrolase, alpha/beta fold family protein
Cit.29658.1.S1_at	AT2G23600.1	-5.4521	35.1 not assigned.no ontology	ACL (ACETONE-CYANOHYDRIN LYASE); hydrolase
Cit.36070.1.S1_at	AT2G23970.1	-5.2769	35.1 not assigned.no ontology	defense-related protein, putative
Cit.19730.1.S1_at	AT5G53486.3	-5.1268	35.1 not assigned.no ontology	unknown protein
Cit.6365.1.S1_s_at	AT5G19850.1	-5.1095	35.1 not assigned.no ontology	hydrolase, alpha/beta fold family protein
Cit.4221.1.S1_at	AT5G59480.1	-4.8548	35.1 not assigned.no ontology	haloacid dehalogenase-like hydrolase family protein
Cit.9910.1.S1_x_at	AT5G55180.1	-4.7263	35.1 not assigned.no ontology	glycosyl hydrolase family 17 protein
Cit.11442.1.S1_s_at	AT1G78230.1	-4.6409	35.1 not assigned.no ontology	protein binding
Cit.25646.1.S1_s_at	AT1G78230.1	-4.4903	35.1 not assigned.no ontology	protein binding
Cit.9523.1.S1_s_at	AT2G47770.1	-4.221	35.1 not assigned.no ontology	benzodiazepine receptor-related
Cit.1492.1.S1_at	AT1G11930.2	-4.0522	35.1 not assigned.no ontology	alanine racemase family protein
Cit.2335.1.S1_at	AT2G38740.1	-4.0232	35.1 not assigned.no ontology	haloacid dehalogenase-like hydrolase family protein
Cit.30009.1.S1_s_at	AT4G14305.1	-4.0177	35.1 not assigned.no ontology	similar to PMP22 (peroxisomal membrane protein 22) [Arabidopsis thaliana] (TAIR:AT4G04470.1); similar to hypothetical protein [Vi
Cit.2915.1.S1_s_at	AT5G63130.1	4.06174	35.1 not assigned.no ontology	octicosapeptide/Phox/Bem1p (PB1) domain-containing protein
Cit.13949.1.S1_s_at	AT3G05220.1	4.08664	35.1 not assigned.no ontology	heavy-metal-associated domain-containing protein
Cit.5133.1.S1_at	AT1G18270.1	4.11862	35.1 not assigned.no ontology	ketose-bisphosphate aldolase class-II family protein
Cit.10864.1.S1_s_at	AT3G20820.1	4.23012	35.1 not assigned.no ontology	leucine-rich repeat family protein
Cit.34328.1.S1_s_at	AT3G48530.1	4.25532	35.1 not assigned.no ontology	KING1 (SNF1-RELATED PROTEIN KINASE REGULATORY SUBUNIT GAMMA 1)
Cit.13162.1.S1_s_at	AT1G12640.1	4.30478	35.1 not assigned.no ontology	membrane bound O-acyl transferase (MBOAT) family protein
Cit.37807.1.S1_at	AT1G42470.1	4.32152	35.1 not assigned.no ontology	patched family protein
Cit.11410.1.S1_s_at	AT3G07720.1	4.39367	35.1 not assigned.no ontology	kelch repeat-containing protein
Cit.9132.1.S1_s_at	AT5G16220.1	4.47628	35.1 not assigned.no ontology	octicosapeptide/Phox/Bem1p (PB1) domain-containing protein
Cit.3554.1.S1_s_at	AT1G22880.1	4.52899	35.1 not assigned.no ontology	ATCEL5/ATGH9B4 (ARABIDOPSIS THALIANA GLYCOSYL HYDROLASE 9B4); hydrolase, hydrolyzing O-glycosyl compounds
Cit.26662.1.S1_at	AT5G41120.1	4.58295	35.1 not assigned.no ontology	esterase/lipase/thioesterase family protein
Cit.5510.1.S1_at	AT1G03220.1	4.65766	35.1 not assigned.no ontology	extracellular dermal glycoprotein, putative / EDGP, putative
Cit.7518.1.S1_at	AT5G58003.1	4.68165	35.1 not assigned.no ontology	CPL4 (C-TERMINAL DOMAIN PHOSPHATASE-LIKE 4); phosphoprotein phosphatase
Cit.6780.1.S1_at	AT3G63088.1	4.76644	35.1 not assigned.no ontology	DVL14/RTFL14 (ROTUNDIFOLIA LIKE 14)
Cit.3394.1.S1_s_at	AT5G15270.2	4.92611	35.1 not assigned.no ontology	KH domain-containing protein
Cit.20598.1.S1_at	AT3G24060.1	5.01002	35.1 not assigned.no ontology	self-incompatibility protein-related
Cit.17388.1.S1_at	AT2G45760.1	5.01505	35.1 not assigned.no ontology	BAP2 (BON ASSOCIATION PROTEIN 2)
Cit.15031.1.S1_at	AT2G17120.1	5.01756	35.1 not assigned.no ontology	LYM2 (LYSM DOMAIN GPI-ANCHORED PROTEIN 2 PRECURSOR)
Cit.1231.1.S1_s_at	AT5G51550.1	5.04032	35.1 not assigned.no ontology	phosphate-responsive 1 family protein
Cit.9723.1.S1_s_at	AT4G20260.2	5.09424	35.1 not assigned.no ontology	DREPP plasma membrane polypeptide family protein
Cit.32529.1.S1_at	AT5G42930.1	5.10986	35.1 not assigned.no ontology	triacylglycerol lipase
Cit.38661.1.S1_at	AT3G14810.1	5.12295	35.1 not assigned.no ontology	mechanosensitive ion channel domain-containing protein / MS ion channel domain-containing protein
Cit.29766.1.S1_s_at	AT1G03220.1	5.60852	35.1 not assigned.no ontology	extracellular dermal glycoprotein, putative / EDGP, putative
Cit.17529.1.S1_at	AT4G37820.1	5.62746	35.1 not assigned.no ontology	similar to unknown protein [Arabidopsis thaliana] (TAIR:AT2G22795.1); similar to unnamed protein product [Vitis vinifera] (GB:C
Cit.6451.1.S1_at	AT1G12350.1	6.00962	35.1 not assigned.no ontology	ATCOAB (4-PHOSPHO-PANTO-THENOYLCYSTEINE SYNTHETASE); catalytic/ phosphopantothenate--cysteine ligase
Cit.6803.1.S1_s_at	AT5G42930.1	6.23441	35.1 not assigned.no ontology	triacylglycerol lipase
Cit.10737.1.S1_s_at	AT1G49320.1	6.29327	35.1 not assigned.no ontology	BURP domain-containing protein
Cit.17307.1.S1_at	AT4G14305.1	6.74309	35.1 not assigned.no ontology	similar to PMP22 (peroxisomal membrane protein 22) [Arabidopsis thaliana] (TAIR:AT4G04470.1); similar to hypothetical protein [Vi
Cit.12693.1.S1_at	AT4G17370.1	6.8306	35.1 not assigned.no ontology	oxidoreductase family protein
Cit.6780.1.S1_s_at	AT3G63088.1	6.91085	35.1 not assigned.no ontology	DVL14/RTFL14 (ROTUNDIFOLIA LIKE 14)
Cit.4474.1.S1_at	AT4G15610.1	7.04225	35.1 not assigned.no ontology	integral membrane family protein
Cit.14635.1.S1_at	AT1G21000.1	7.42942	35.1 not assigned.no ontology	zinc-binding family protein
Cit.28480.1.S1_s_at	AT1G21000.1	7.7101	35.1 not assigned.no ontology	zinc-binding family protein
Cit.13949.1.S1_at	AT3G05220.1	8.23045	35.1 not assigned.no ontology	heavy-metal-associated domain-containing protein
Cit.5773.1.S1_at	AT1G80110.1	8.74891	35.1 not assigned.no ontology	ATPP2-B11; carbohydrate binding
Cit.4474.1.S1_s_at	AT4G15610.1	8.78735	35.1 not assigned.no ontology	integral membrane family protein
Cit.16085.1.S1_at	AT2G22880.1	10.5152	35.1 not assigned.no ontology	VQ motif-containing protein
Cit.31117.1.S1_at	AT2G45760.1	12.1655	35.1 not assigned.no ontology	BAP2 (BON ASSOCIATION PROTEIN 2)
Cit.26572.1.S1_s_at	AT3G50440.1	12.2549	35.1 not assigned.no ontology	hydrolase
Cit.34464.1.S1_at	AT5G42930.1	12.2549	35.1 not assigned.no ontology	triacylglycerol lipase
Cit.16331.1.S1_s_at	AT3G62860.1	17.0358	35.1 not assigned.no ontology	esterase/lipase/thioesterase family protein
Cit.14918.1.S1_at	AT1G03220.1	19.8413	35.1 not assigned.no ontology	extracellular dermal glycoprotein, putative / EDGP, putative
Cit.33263.1.S1_at	AT3G18360.1	20.79	35.1 not assigned.no ontology	VQ motif-containing protein
Cit.15757.1.S1_at	AT2G45760.1	23.0415	35.1 not assigned.no ontology	BAP2 (BON ASSOCIATION PROTEIN 2)
Cit.19915.1.S1_at	AT3G01640.1	40.4858	35.1 not assigned.no ontology	GHMP kinase family protein
Cit.14966.1.S1_at	AT5G62740.1	41.841	35.1 not assigned.no ontology	band 7 family protein
Cit.16272.1.S1_at	AT3G23700.1	-9.5351	35.1.14 not assigned.no ontology.S RNA-binding domain-containing protein	S1 RNA-binding domain-containing protein
Cit.15184.1.S1_s_at	AT3G19830.1	-4.4895	35.1.19 not assigned.no ontology.C2 domain-containing protein	NTMC2T5.2/NTMC2TYPE5.2
Cit.19182.1.S1_at	AT3G17520.1	-5.3074	35.1.22 not assigned.no ontology.late embryogenesis abundant domain-containing protein	late embryogenesis abundant domain-containing protein / LEA domain-containing protein
Cit.36604.1.S1_at	AT3G17520.1	-4.3837	35.1.22 not assigned.no ontology.late embryogenesis abundant domain-containing protein	late embryogenesis abundant domain-containing protein / LEA domain-containing protein
Cit.34812.1.S1_s_at	AT4G29020.1	-4.3673	35.1.40 not assigned.no ontology.glycine rich proteins	glycine-rich protein
Cit.5744.1.S1_at	AT1G04660.1	8.30565	35.1.40 not assigned.no ontology.glycine rich proteins	glycine-rich protein
Cit.1406.1.S1_s_at	AT2G05540.1	9.22509	35.1.40 not assigned.no ontology.glycine rich proteins	glycine-rich protein
Cit.16606.1.S1_at	AT5G57070.1	-5.9247	35.1.41 not assigned.no ontology.hydroxyproline rich proteins	hydroxyproline-rich glycoprotein family protein
Cit.5142.1.S1_at	AT3G25690.1	-4.6959	35.1.41 not assigned.no ontology.hydroxyproline rich proteins	CHUP1 (CHLOROPLAST UNUSUAL POSITIONING 1)
Cit.35927.1.S1_at	AT5G09530.1	7.86782	35.1.41 not assigned.no ontology.hydroxyproline rich proteins	hydroxyproline-rich glycoprotein family protein
Cit.4353.1.S1_s_at	AT5G09530.1	9.4697	35.1.41 not assigned.no ontology.hydroxyproline rich proteins	hydroxyproline-rich glycoprotein family protein
Cit.6512.1.S1_at	AT5G07020.1	-10.1442	35.1.42 not assigned.no ontology.proline rich family	proline-rich family protein
Cit.29134.1.S1_s_at	AT5G45350.1	-5.0272	35.1.42 not assigned.no ontology.proline rich family	proline-rich family protein
Cit.4559.1.S1_s_at	AT2G30600.3	4.44247	35.1.9 not assigned.no ontology.BTB/POZ domain-containing protein	BTB/POZ domain-containing protein
Cit.18059.1.S1_s_at	AT3G44450.1	-39.4814	35.2 not assigned.unknown	similar to unknown protein [Arabidopsis thaliana] (TAIR:AT3G52740.1); similar to unnamed protein product [Vitis vinifera] (GB:C
Cit.21107.1.S1_s_at	AT2G25770.1	-36.4254	35.2 not assigned.unknown	similar to unknown protein [Arabidopsis thaliana] (TAIR:AT4G32870.1); similar to hypothetical protein [Vitis vinifera] (GB:CAN8
Cit.2048.1.S1_s_at	AT2G25770.1	-32.9091	35.2 not assigned.unknown	similar to unknown protein [Arabidopsis thaliana] (TAIR:AT4G32870.1); similar to hypothetical protein [Vitis vinifera] (GB:CAN8
Cit.38072.1.S1_at	AT5G04830.1	-29.2856	35.2 not assigned.unknown	similar to unknown [Populus trichocarpa x Populus deltoides] (GB:ABK96633.1); contains domain SSF54427 (SSF54427)
Cit.6443.1.S1_s_at	AT1G65900.1	-26.2823	35.2 not assigned.unknown	similar to unnamed protein product [Vitis vinifera] (GB:CAO22185.1); contains domain Helical backbone metal receptor (SSF53807)
Cit.15156.1.S1_at	AT5G50100.1	-19.0645	35.2 not assigned.unknown	similar to PBng143 [Vigna radiata] (GB:BAB82450.1); contains InterPro domain Thioredoxin-like fold (InterPro:IPR012336); contai
Cit.28210.1.S1_at	AT5G38660.1	-18.9682	35.2 not assigned.unknown	APE1 (ACCLIMATION OF PHOTOSYNTHESIS TO ENVIRONMENT)
Cit.17396.1.S1_at	AT3G56290.1	-16.4059	35.2 not assigned.unknown	similar to hypothetical protein [Vitis vinifera] (GB:CAN75527.1)
Cit.29684.1.S1_at	AT1G64680.1	-16.2293	35.2 not assigned.unknown	similar to unknown protein [Arabidopsis thaliana] (TAIR:AT1G03055.1); similar to unnamed protein product [Vitis vinifera] (GB:C
Cit.21578.1.S1_s_at	AT5G38660.1	-14.0776	35.2 not assigned.unknown	APE1 (ACCLIMATION OF PHOTOSYNTHESIS TO ENVIRONMENT)
Cit.38823.1.S1_at	AT5G55570.1	-14.055	35.2 not assigned.unknown	heat shock protein binding / unfolded protein binding
Cit.38228.1.S1_at	AT5G38660.1	-13.3598	35.2 not assigned.unknown	APE1 (ACCLIMATION OF PHOTOSYNTHESIS TO ENVIRONMENT)
Cit.11382.1.S1_at	AT2G27290.1	-12.5113	35.2 not assigned.unknown	similar to unnamed protein product [Vitis vinifera] (GB:CAO48682.1); contains InterPro domain Protein of unknown function DUF12
Cit.13908.1.S1_at	AT1G65900.1	-12.0841	35.2 not assigned.unknown	similar to unnamed protein product [Vitis vinifera] (GB:CAO22185.1); contains domain Helical backbone metal receptor (SSF53807)
Cit.9161.1.S1_s_at	AT1G15270.1	-10.9222	35.2 not assigned.unknown	similar to unknown protein [Arabidopsis thaliana] (TAIR:AT3G16040.1); similar to hypothetical protein [Plantago major] (GB:CAH594
Cit.13613.1.S1_at	AT2G28305.1	-10.3215	35.2 not assigned.unknown	similar to unknown protein [Arabidopsis thaliana] (TAIR:AT2G37210.1); similar to unnamed protein product [Vitis vinifera] (GB:C
Cit.14406.1.S1_at	AT3G48660.1	-10.2263	35.2 not assigned.unknown	similar to unknown protein [Arabidopsis thaliana] (TAIR:AT5G63500.1); similar to hypothetical protein [Phaseolus vulgaris] (GB:
Cit.1303.1.S1_x_at	AT4G24220.1	-8.3915	35.2 not assigned.unknown	VEP1 (VEIN PATTERNING 1); binding / catalytic
Cit.16900.1.S1_x_at	AT1G74640.1	-8.3056	35.2 not assigned.unknown	similar to unnamed protein product [Vitis vinifera] (GB:CAO64553.1); contains domain SSF53474 (SSF53474); contains domain G3DSA
Cit.28894.1.S1_at	AT1G52510.1	-8.1475	35.2 not assigned.unknown	hydrolase, alpha/beta fold family protein
Cit.2774.1.S1_at	AT5G51180.1	-8.1333	35.2 not assigned.unknown	similar to unknown protein [Arabidopsis thaliana] (TAIR:AT4G25770.1); similar to unknown [Populus trichocarpa] (GB:ABK95234.1);
Cit.5910.1.S1_at	AT3G55250.1	-8.1075	35.2 not assigned.unknown	similar to unnamed protein product [Vitis vinifera] (GB:CAO14780.1)
Cit.100.1.S1_x_at	AT1G74640.1	-7.8037	35.2 not assigned.unknown	similar to unnamed protein product [Vitis vinifera] (GB:CAO64553.1); contains domain SSF53474 (SSF53474); contains domain G3DSA
Cit.30016.1.S1_at	AT5G43750.1	-7.7077	35.2 not assigned.unknown	similar to unnamed protein product [Vitis vinifera] (GB:CAO71280.1)
Cit.32063.1.S1_at	AT3G27050.1	-7.6526	35.2 not assigned.unknown	similar to unnamed protein product [Vitis vinifera] (GB:CAO49017.1)
Cit.38877.1.S1_at	AT3G61870.1	-7.4809	35.2 not assigned.unknown	similar to unknown [Populus trichocarpa] (GB:ABK95718.1)
Cit.11381.1.S1_s_at	AT2G27290.1	-7.1643	35.2 not assigned.unknown	similar to unnamed protein product [Vitis vinifera] (GB:CAO48682.1); contains InterPro domain Protein of unknown function DUF12
Cit.13445.1.S1_s_at	AT1G32220.1	-7.0784	35.2 not assigned.unknown	binding / catalytic/ coenzyme binding
Cit.3353.1.S1_at	AT1G49310.1	-7.0588	35.2 not assigned.unknown	unknown protein
Cit.5793.1.S1_s_at	AT3G03341.1	-7.0476	35.2 not assigned.unknown	similar to Os01g0644200 [Oryza sativa (japonica cultivar-group)] (GB:NP_001043697.1); similar to unknown [Picea sitchensis] (GB:ABK
Cit.29399.1.S1_x_at	AT4G24220.1	-7.0202	35.2 not assigned.unknown	VEP1 (VEIN PATTERNING 1); binding / catalytic
Cit.6443.1.S1_at	AT1G65900.1	-6.7393	35.2 not assigned.unknown	similar to unnamed protein product [Vitis vinifera] (GB:CAO22185.1); contains domain Helical backbone metal receptor (SSF53807)
Cit.14436.1.S1_at	AT5G17670.1	-6.701	35.2 not assigned.unknown	hydrolase, acting on ester bonds
Cit.39961.1.S1_at	AT1G50900.1	-6.6202	35.2 not assigned.unknown	similar to hypothetical protein [Vitis vinifera] (GB:CAN65357.1); similar to unnamed protein product [Vitis vinifera] (GB:CAO38
Cit.20759.1.S1_s_at	AT1G73650.3	-5.9241	35.2 not assigned.unknown	oxidoreductase, acting on the CH-CH group of donors
Cit.35981.1.S1_s_at	AT1G73650.3	-5.7883	35.2 not assigned.unknown	oxidoreductase, acting on the CH-CH group of donors
Cit.22545.1.S1_s_at	AT1G02475.1	-5.754	35.2 not assigned.unknown	similar to unknown protein [Arabidopsis thaliana] (TAIR:AT4G01883.1); similar to unnamed protein product [Vitis vinifera] (GB:CAO40
Cit.17309.1.S1_at	AT3G03341.1	-5.75	35.2 not assigned.unknown	similar to Os01g0644200 [Oryza sativa (japonica cultivar-group)] (GB:NP_001043697.1); similar to unknown [Picea sitchensis] (GB:ABK
Cit.30998.1.S1_at	AT2G36145.1	-5.5571	35.2 not assigned.unknown	similar to unnamed protein product [Vitis vinifera] (GB:CAO15876.1); similar to hypothetical protein [Vitis vinifera] (GB:CAN74
Cit.15161.1.S1_at	AT1G73650.3	-5.3611	35.2 not assigned.unknown	oxidoreductase, acting on the CH-CH group of donors
Cit.39712.1.S1_at	AT1G50900.1	-5.319	35.2 not assigned.unknown	similar to hypothetical protein [Vitis vinifera] (GB:CAN65357.1); similar to unnamed protein product [Vitis vinifera] (GB:CAO38
Cit.9788.1.S1_at	AT2G14910.1	-5.2793	35.2 not assigned.unknown	similar to amine oxidase/ copper ion binding / quinone binding [Arabidopsis thaliana] (TAIR:AT5G14970.1); similar to unnamed prot
Cit.39042.1.S1_at	AT5G42765.1	-5.2301	35.2 not assigned.unknown	similar to unnamed protein product [Vitis vinifera] (GB:CAO61157.1); contains InterPro domain Twin-arginine translocation pathw
Cit.39961.1.S1_s_at	AT1G50900.1	-5.1899	35.2 not assigned.unknown	similar to hypothetical protein [Vitis vinifera] (GB:CAN65357.1); similar to unnamed protein product [Vitis vinifera] (GB:CAO38
Cit.19107.1.S1_at	AT1G44920.1	-5.1451	35.2 not assigned.unknown	similar to unnamed protein product [Vitis vinifera] (GB:CAO61509.1)
Cit.12077.1.S1_at	AT3G49290.1	-5.1369	35.2 not assigned.unknown	ABIL2 (ABL INTERACTOR-LIKE PROTEIN 2)
Cit.17398.1.S1_at	AT5G04080.1	-4.9648	35.2 not assigned.unknown	similar to unknown protein [Oryza sativa (japonica cultivar-group)] (GB:BAD87214.1)
Cit.23910.1.S1_at	AT5G37010.1	-4.9202	35.2 not assigned.unknown	similar to unknown protein [Arabidopsis thaliana] (TAIR:AT1G65710.1); similar to hypothetical protein [Vitis vinifera] (GB:CAN7
Cit.12015.1.S1_at	AT1G64080.1	-4.8873	35.2 not assigned.unknown	similar to unnamed protein product [Vitis vinifera] (GB:CAO65893.1)
Cit.2391.1.S1_s_at	AT5G47900.1	-4.8733	35.2 not assigned.unknown	similar to unknown protein [Arabidopsis thaliana] (TAIR:AT5G27730.1); similar to unnamed protein product [Vitis vinifera] (GB:C
Cit.16552.1.S1_at	AT2G31890.1	-4.8659	35.2 not assigned.unknown	similar to hypothetical protein [Vitis vinifera] (GB:CAN78554.1); similar to unnamed protein product [Vitis vinifera] (GB:CAO46
Cit.6580.1.S1_at	AT1G22850.1	-4.8444	35.2 not assigned.unknown	similar to unknown protein [Arabidopsis thaliana] (TAIR:AT1G03260.1); similar to unnamed protein product [Vitis vinifera] (GB:CAO
Cit.3951.1.S1_at	AT1G73885.1	-4.7755	35.2 not assigned.unknown	similar to unnamed protein product [Vitis vinifera] (GB:CAO68046.1)
Cit.29929.1.S1_at	AT5G67370.1	-4.7696	35.2 not assigned.unknown	similar to unknown protein [Arabidopsis thaliana] (TAIR:AT5G11840.1); similar to hypothetical protein [Vitis vinifera] (GB:CAN7
Cit.3950.1.S1_s_at	AT1G73885.1	-4.7497	35.2 not assigned.unknown	similar to unnamed protein product [Vitis vinifera] (GB:CAO68046.1)
Cit.5085.1.S1_at	AT5G63350.1	-4.7127	35.2 not assigned.unknown	similar to unknown protein [Arabidopsis thaliana] (TAIR:AT3G48510.1); similar to unnamed protein product [Vitis vinifera] (GB:C
Cit.8025.1.S1_at	AT1G72020.1	-4.6543	35.2 not assigned.unknown	similar to unknown [Populus trichocarpa] (GB:ABK92617.1)
Cit.28326.1.S1_x_at	AT4G24220.1	-4.6287	35.2 not assigned.unknown	VEP1 (VEIN PATTERNING 1); binding / catalytic
Cit.16094.1.S1_at	AT4G31530.1	-4.6251	35.2 not assigned.unknown	binding / catalytic/ coenzyme binding
Cit.20975.1.S1_s_at	AT4G24380.1	-4.6235	35.2 not assigned.unknown	hydrolase, acting on ester bonds
Cit.18933.1.S1_at	AT2G21180.1	-4.5701	35.2 not assigned.unknown	similar to Os03g0249700 [Oryza sativa (japonica cultivar-group)] (GB:NP_001049562.1)
Cit.38122.1.S1_at	AT1G44000.1	-4.5119	35.2 not assigned.unknown	similar to unknown protein [Arabidopsis thaliana] (TAIR:AT4G11911.1); similar to hypothetical protein [Vitis vinifera] (GB:CAN8
Cit.29884.1.S1_at	AT1G63420.1	-4.5114	35.2 not assigned.unknown	similar to unknown protein [Arabidopsis thaliana] (TAIR:AT5G23850.1); similar to hypothetical protein [Vitis vinifera] (GB:CAN6
Cit.5535.1.S1_s_at	AT1G16080.1	-4.5073	35.2 not assigned.unknown	similar to unknown [Populus trichocarpa] (GB:ABK94042.1)
Cit.13895.1.S1_at	AT5G57345.1	-4.4779	35.2 not assigned.unknown	similar to unknown [Populus trichocarpa x Populus deltoides] (GB:ABK96592.1)
Cit.5793.1.S1_at	AT3G03341.1	-4.43	35.2 not assigned.unknown	similar to Os01g0644200 [Oryza sativa (japonica cultivar-group)] (GB:NP_001043697.1); similar to unknown [Picea sitchensis] (GB:ABK
Cit.38760.1.S1_at	AT2G04790.1	-4.4195	35.2 not assigned.unknown	similar to unnamed protein product [Vitis vinifera] (GB:CAO23994.1)
Cit.15912.1.S1_at	AT5G55710.1	-4.4021	35.2 not assigned.unknown	similar to tic20 protein-related [Arabidopsis thaliana] (TAIR:AT2G47840.1); similar to unnamed protein product [Vitis vinifera]
Cit.14074.1.S1_at	AT5G44650.1	-4.3923	35.2 not assigned.unknown	similar to unnamed protein product [Vitis vinifera] (GB:CAO44475.1)
Cit.5230.1.S1_s_at	AT1G01430.1	-4.3863	35.2 not assigned.unknown	similar to unknown protein [Arabidopsis thaliana] (TAIR:AT4G01080.1); similar to unknown protein Cr17 [Brassica napus] (GB:AAX51387
Cit.9447.1.S1_at	AT4G10300.1	-4.3615	35.2 not assigned.unknown	similar to unknown protein [Arabidopsis thaliana] (TAIR:AT3G04300.1); similar to unknown [Populus trichocarpa] (GB:ABK95374.1); c
Cit.21603.1.S1_at	AT1G78915.1	-4.3093	35.2 not assigned.unknown	binding
Cit.25108.1.S1_at	AT1G63420.1	-4.2305	35.2 not assigned.unknown	similar to unknown protein [Arabidopsis thaliana] (TAIR:AT5G23850.1); similar to hypothetical protein [Vitis vinifera] (GB:CAN6
Cit.13504.1.S1_s_at	AT5G51720.1	-4.2211	35.2 not assigned.unknown	similar to Os07g0467200 [Oryza sativa (japonica cultivar-group)] (GB:NP_001059590.1); similar to hypothetical protein OsI_02503
Cit.31081.1.S1_at	AT2G20670.1	-4.173	35.2 not assigned.unknown	similar to unknown protein [Arabidopsis thaliana] (TAIR:AT4G32480.1); similar to unnamed protein product [Vitis vinifera] (GB:CAO
Cit.2774.1.S1_s_at	AT5G51180.1	-4.1709	35.2 not assigned.unknown	similar to unknown protein [Arabidopsis thaliana] (TAIR:AT4G25770.1); similar to unknown [Populus trichocarpa] (GB:ABK95234.1);
Cit.40014.1.S1_at	AT5G27560.1	-4.1646	35.2 not assigned.unknown	similar to unnamed protein product [Vitis vinifera] (GB:CAO17622.1)
Cit.10463.1.S1_s_at	AT5G01750.2	-4.1512	35.2 not assigned.unknown	Identical to Uncharacterized protein At5g01750 [Arabidopsis Thaliana] (GB:Q9LZX1;GB:Q8LEK9); similar to unknown protein [Arabidopsi
Cit.6584.1.S1_at	AT3G48200.1	-4.1399	35.2 not assigned.unknown	similar to hypothetical protein OsI_020499 [Oryza sativa (indica cultivar-group)] (GB:EAY99266.1); similar to hypothetical prot
Cit.31397.1.S1_s_at	AT2G46100.1	-4.1344	35.2 not assigned.unknown	similar to unknown protein [Arabidopsis thaliana] (TAIR:AT3G04890.1); similar to unnamed protein product [Vitis vinifera] (GB:C
Cit.25275.1.S1_at	AT4G13140.1	-4.1212	35.2 not assigned.unknown	similar to unnamed protein product [Vitis vinifera] (GB:CAO46123.1)
Cit.10732.1.S1_at	AT3G12320.1	-4.0938	35.2 not assigned.unknown	similar to unknown protein [Arabidopsis thaliana] (TAIR:AT5G06980.1); similar to hypothetical protein [Vitis vinifera] (GB:CAN756
Cit.16433.1.S1_at	AT3G54750.2	-4.0197	35.2 not assigned.unknown	similar to unnamed protein product [Vitis vinifera] (GB:CAO48944.1); contains domain PTHR12972 (PTHR12972)
Cit.9449.1.S1_at	AT4G10300.1	-4.0059	35.2 not assigned.unknown	similar to unknown protein [Arabidopsis thaliana] (TAIR:AT3G04300.1); similar to unknown [Populus trichocarpa] (GB:ABK95374.1); c
Cit.11933.1.S1_s_at	AT2G32280.1	4.01123	35.2 not assigned.unknown	similar to unknown protein [Arabidopsis thaliana] (TAIR:AT4G21310.1); similar to unknown [Populus trichocarpa] (GB:ABK92874.1);
Cit.34207.1.S1_at	AT5G54165.1	4.02901	35.2 not assigned.unknown	unknown protein
Cit.3195.1.S1_at	AT1G33055.1	4.04367	35.2 not assigned.unknown	unknown protein
Cit.18165.1.S1_at	AT1G25275.3	4.07332	35.2 not assigned.unknown	similar to unnamed protein product [Vitis vinifera] (GB:CAO43403.1)
Cit.23845.1.S1_s_at	AT4G31130.1	4.0783	35.2 not assigned.unknown	similar to hypothetical protein [Vitis vinifera] (GB:CAN64246.1); contains InterPro domain Protein of unknown function DUF1218
Cit.13892.1.S1_at	AT1G27290.1	4.10172	35.2 not assigned.unknown	similar to unknown [Populus trichocarpa] (GB:ABK95086.1)
Cit.37318.1.S1_at	AT5G24105.1	4.13736	35.2 not assigned.unknown	AGP41
Cit.25273.1.S1_at	AT5G35810.1	4.14422	35.2 not assigned.unknown	similar to ankyrin repeat family protein [Arabidopsis thaliana] (TAIR:AT3G54070.1); similar to hypothetical protein [Vitis vini
Cit.8501.1.S1_at	AT1G19530.1	4.16667	35.2 not assigned.unknown	similar to unnamed protein product [Vitis vinifera] (GB:CAO61141.1)
Cit.30927.1.S1_s_at	AT3G63430.1	4.18235	35.2 not assigned.unknown	similar to unknown protein [Arabidopsis thaliana] (TAIR:AT1G18620.2); similar to unknown protein [Arabidopsis thaliana] (TAIR:A
Cit.24169.1.S1_s_at	AT5G48385.1	4.21585	35.2 not assigned.unknown	similar to hydroxyproline-rich glycoprotein family protein [Arabidopsis thaliana] (TAIR:AT3G22440.1); similar to unknown [Popul
Cit.23321.1.S1_x_at	AT3G16640.1	4.31593	35.2 not assigned.unknown	TCTP (TRANSLATIONALLY CONTROLLED TUMOR PROTEIN)
Cit.16557.1.S1_at	AT1G04280.1	4.38212	35.2 not assigned.unknown	similar to unknown protein [Arabidopsis thaliana] (TAIR:AT1G06750.1); similar to unnamed protein product [Vitis vinifera] (GB:CAO
Cit.20019.1.S1_x_at	AT3G16640.1	4.43262	35.2 not assigned.unknown	TCTP (TRANSLATIONALLY CONTROLLED TUMOR PROTEIN)
Cit.17651.1.S1_x_at	AT3G16640.1	4.45038	35.2 not assigned.unknown	TCTP (TRANSLATIONALLY CONTROLLED TUMOR PROTEIN)
Cit.20062.1.S1_at	AT1G32928.1	4.4603	35.2 not assigned.unknown	similar to unknown protein [Arabidopsis thaliana] (TAIR:AT1G32920.1)
Cit.8403.1.S1_s_at	AT4G27450.1	4.49438	35.2 not assigned.unknown	similar to unknown protein [Arabidopsis thaliana] (TAIR:AT3G15450.1); similar to unnamed protein product [Vitis vinifera] (GB:C
Cit.20632.1.S1_at	AT1G10140.1	4.50857	35.2 not assigned.unknown	similar to unknown protein [Arabidopsis thaliana] (TAIR:AT1G58420.1); contains InterPro domain Uncharacterised conserved protein
Cit.4230.1.S1_s_at	AT5G08240.1	4.57875	35.2 not assigned.unknown	similar to unknown protein [Arabidopsis thaliana] (TAIR:AT5G23160.1)
Cit.14133.1.S1_s_at	AT5G15120.1	4.59137	35.2 not assigned.unknown	similar to unknown protein [Arabidopsis thaliana] (TAIR:AT5G39890.1); similar to unnamed protein product [Vitis vinifera] (GB:CAO
Cit.14220.1.S1_at	AT4G21570.1	4.60405	35.2 not assigned.unknown	similar to unknown protein [Arabidopsis thaliana] (TAIR:AT1G11200.1); similar to hypothetical protein [Vitis vinifera] (GB:CAN6
Cit.24388.1.S1_s_at	AT1G79060.1	4.60405	35.2 not assigned.unknown	similar to unknown protein [Arabidopsis thaliana] (TAIR:AT1G56020.1); similar to hypothetical protein [Vitis vinifera] (GB:CAN6
Cit.18168.1.S1_at	AT2G19320.1	4.61042	35.2 not assigned.unknown	unknown protein
Cit.29796.1.S1_at	AT1G21010.1	4.63607	35.2 not assigned.unknown	similar to unknown protein [Arabidopsis thaliana] (TAIR:AT1G76600.1); similar to unnamed protein product [Vitis vinifera] (GB:CAO
Cit.28164.1.S1_s_at	AT5G44450.1	4.67508	35.2 not assigned.unknown	similar to hypothetical protein OsI_013284 [Oryza sativa (indica cultivar-group)] (GB:EAY92051.1); similar to unknown protein [
Cit.17187.1.S1_at	AT1G05575.1	4.67946	35.2 not assigned.unknown	unknown protein
Cit.39871.1.S1_s_at	AT3G06070.1	4.74383	35.2 not assigned.unknown	similar to unknown protein [Arabidopsis thaliana] (TAIR:AT5G19190.1); similar to unnamed protein product [Vitis vinifera] (GB:CAO
Cit.14151.1.S1_s_at	AT3G13677.1	4.77555	35.2 not assigned.unknown	similar to unknown [Populus trichocarpa] (GB:ABK93532.1)
Cit.14956.1.S1_s_at	AT2G22795.1	4.79157	35.2 not assigned.unknown	similar to unknown protein [Arabidopsis thaliana] (TAIR:AT4G37820.1); similar to unnamed protein product [Vitis vinifera] (GB:CAO
Cit.5492.1.S1_at	AT2G39705.1	4.87092	35.2 not assigned.unknown	DVL11/RTFL8 (ROTUNDIFOLIA LIKE 8)
Cit.7067.1.S1_at	AT1G62520.1	4.89716	35.2 not assigned.unknown	similar to unknown protein [Arabidopsis thaliana] (TAIR:AT4G22560.1); similar to AT1G62520 [Arabidopsis lyrata subsp. petraea]
Cit.14193.1.S1_at	AT2G25737.1	4.91884	35.2 not assigned.unknown	similar to unknown protein [Arabidopsis thaliana] (TAIR:AT2G36630.1); similar to unnamed protein product [Vitis vinifera] (GB:C
Cit.15347.1.S1_at	AT1G18000.1	4.96771	35.2 not assigned.unknown	similar to unknown protein [Arabidopsis thaliana] (TAIR:AT1G18010.1); similar to unnamed protein product [Vitis vinifera] (GB:CAO
Cit.32624.1.S1_at	AT2G22795.1	5.05561	35.2 not assigned.unknown	similar to unknown protein [Arabidopsis thaliana] (TAIR:AT4G37820.1); similar to unnamed protein product [Vitis vinifera] (GB:CAO
Cit.18120.1.S1_at	AT5G56550.1	5.06073	35.2 not assigned.unknown	similar to unknown protein [Arabidopsis thaliana] (TAIR:AT4G26288.1); similar to hypothetical protein [Vitis vinifera] (GB:CAN6
Cit.28251.1.S1_at	AT1G68390.1	5.16796	35.2 not assigned.unknown	similar to unknown protein [Arabidopsis thaliana] (TAIR:AT1G68380.1); similar to unnamed protein product [Vitis vinifera] (GB:C
Cit.13383.1.S1_at	AT1G68440.1	5.21921	35.2 not assigned.unknown	similar to unknown protein [Arabidopsis thaliana] (TAIR:AT1G25400.1); similar to unnamed protein product [Vitis vinifera] (GB:C
Cit.14911.1.S1_at	AT1G52720.1	5.35045	35.2 not assigned.unknown	similar to unknown protein [Arabidopsis thaliana] (TAIR:AT3G15630.1); similar to unnamed protein product [Vitis vinifera] (GB:C
Cit.21705.1.S1_s_at	AT3G25400.1	5.36769	35.2 not assigned.unknown	similar to unnamed protein product [Vitis vinifera] (GB:CAO45250.1); contains InterPro domain NTP pyrophosphohydrolase MazG, puta
Cit.21009.1.S1_s_at	AT3G63430.1	5.40249	35.2 not assigned.unknown	similar to unknown protein [Arabidopsis thaliana] (TAIR:AT1G18620.2); similar to unknown protein [Arabidopsis thaliana] (TAIR:A
Cit.14242.1.S1_at	AT3G56810.1	5.42594	35.2 not assigned.unknown	unknown protein
Cit.6675.1.S1_at	AT3G54260.1	5.44959	35.2 not assigned.unknown	similar to unknown protein [Arabidopsis thaliana] (TAIR:AT2G42570.1); similar to unnamed protein product [Vitis vinifera] (GB:C
Cit.8648.1.S1_at	AT3G19680.1	5.45256	35.2 not assigned.unknown	similar to unknown protein [Arabidopsis thaliana] (TAIR:AT1G50040.1); similar to unnamed protein product [Vitis vinifera] (GB:CAO
Cit.14219.1.S1_s_at	AT1G79060.1	5.46747	35.2 not assigned.unknown	similar to unknown protein [Arabidopsis thaliana] (TAIR:AT1G56020.1); similar to hypothetical protein [Vitis vinifera] (GB:CAN6
Cit.30905.1.S1_at	AT5G17350.1	5.48847	35.2 not assigned.unknown	similar to unknown protein [Arabidopsis thaliana] (TAIR:AT3G03280.1); similar to unknown [Populus trichocarpa] (GB:ABK95625.1)
Cit.16050.1.S1_at	AT1G78170.1	5.49149	35.2 not assigned.unknown	similar to unknown protein [Arabidopsis thaliana] (TAIR:AT1G22250.1); similar to unnamed protein product [Vitis vinifera] (GB:C
Cit.2942.1.S1_s_at	AT1G19530.1	5.51268	35.2 not assigned.unknown	similar to unnamed protein product [Vitis vinifera] (GB:CAO61141.1)
Cit.4238.1.S1_at	AT1G78110.1	5.5371	35.2 not assigned.unknown	similar to unknown protein [Arabidopsis thaliana] (TAIR:AT1G22230.1); similar to unnamed protein product [Vitis vinifera] (GB:C
Cit.7334.1.S1_at	AT5G17350.1	5.56174	35.2 not assigned.unknown	similar to unknown protein [Arabidopsis thaliana] (TAIR:AT3G03280.1); similar to unknown [Populus trichocarpa] (GB:ABK95625.1)
Cit.5276.1.S1_at	AT5G40460.1	5.58971	35.2 not assigned.unknown	similar to unknown protein [Arabidopsis thaliana] (TAIR:AT3G27630.1); similar to hypothetical protein [Vitis vinifera] (GB:CAN5
Cit.4219.1.S1_s_at	AT1G67910.1	5.62114	35.2 not assigned.unknown	similar to unknown protein [Arabidopsis thaliana] (TAIR:AT1G24577.1); similar to unknown [Populus trichocarpa] (GB:ABK93048.1)
Cit.5493.1.S1_s_at	AT2G39705.1	5.63698	35.2 not assigned.unknown	DVL11/RTFL8 (ROTUNDIFOLIA LIKE 8)
Cit.17843.1.S1_s_at	AT1G19020.1	5.64653	35.2 not assigned.unknown	similar to unknown protein [Arabidopsis thaliana] (TAIR:AT3G48180.1); similar to unnamed protein product [Vitis vinifera] (GB:CAO
Cit.12388.1.S1_at	AT2G40095.1	5.66251	35.2 not assigned.unknown	similar to unknown protein [Arabidopsis thaliana] (TAIR:AT3G55880.2); similar to unnamed protein product [Vitis vinifera] (GB:C
Cit.4230.1.S1_at	AT5G08240.1	5.66572	35.2 not assigned.unknown	similar to unknown protein [Arabidopsis thaliana] (TAIR:AT5G23160.1)
Cit.3523.1.S1_at	AT4G29780.1	5.66893	35.2 not assigned.unknown	similar to unknown protein [Arabidopsis thaliana] (TAIR:AT5G12010.1); similar to unnamed protein product [Vitis vinifera] (GB:C
Cit.13305.1.S1_s_at	AT3G18050.1	5.67859	35.2 not assigned.unknown	similar to unknown protein [Arabidopsis thaliana] (TAIR:AT4G28100.1); similar to unknown [Populus trichocarpa] (GB:ABK95654.1)
Cit.6309.1.S1_at	AT3G60890.1	5.69152	35.2 not assigned.unknown	ZPR2 (LITTLE ZIPPER 2); protein binding
Cit.16192.1.S1_at	AT2G04495.1	5.70125	35.2 not assigned.unknown	similar to unknown protein [Arabidopsis thaliana] (TAIR:AT2G04515.1)
Cit.29729.1.S1_s_at	AT2G26270.1	5.71102	35.2 not assigned.unknown	similar to unknown protein [Arabidopsis thaliana] (TAIR:AT3G43930.1); similar to hypothetical protein [Vitis vinifera] (GB:CAN7
Cit.31461.1.S1_at	AT3G15518.1	5.71429	35.2 not assigned.unknown	similar to hypothetical protein [Nicotiana benthamiana] (GB:BAF02554.1)
Cit.12147.1.S1_s_at	AT2G37750.1	5.78369	35.2 not assigned.unknown	unknown protein
Cit.23622.1.S1_s_at	AT2G47485.1	5.8548	35.2 not assigned.unknown	binding
Cit.6371.1.S1_at	AT1G28260.1	5.86854	35.2 not assigned.unknown	binding
Cit.5116.1.S1_at	AT1G29290.1	6.28931	35.2 not assigned.unknown	similar to hypothetical protein [Vitis vinifera] (GB:CAN69942.1)
Cit.6389.1.S1_at	AT5G40450.1	6.3012	35.2 not assigned.unknown	similar to unknown protein [Arabidopsis thaliana] (TAIR:AT3G28770.1); similar to hypothetical protein Kpol_1058p4 [Vanderwaltoz
Cit.18482.1.S1_x_at	AT1G05340.1	6.52316	35.2 not assigned.unknown	similar to unknown protein [Arabidopsis thaliana] (TAIR:AT2G32210.1)
Cit.18299.1.S1_at	AT2G23270.1	6.53595	35.2 not assigned.unknown	similar to unknown protein [Arabidopsis thaliana] (TAIR:AT4G37290.1); similar to hypothetical protein [Vitis vinifera] (GB:CAN628
Cit.25380.1.S1_s_at	AT2G03350.1	6.59631	35.2 not assigned.unknown	similar to unknown protein [Arabidopsis thaliana] (TAIR:AT3G08890.1); similar to unknown protein [Arabidopsis thaliana] (TAIR:AT3
Cit.14133.1.S1_at	AT5G15120.1	6.68003	35.2 not assigned.unknown	similar to unknown protein [Arabidopsis thaliana] (TAIR:AT5G39890.1); similar to unnamed protein product [Vitis vinifera] (GB:CAO
Cit.18052.1.S1_s_at	AT2G47485.1	6.73401	35.2 not assigned.unknown	binding
Cit.19404.1.S1_s_at	AT1G52720.1	6.81199	35.2 not assigned.unknown	similar to unknown protein [Arabidopsis thaliana] (TAIR:AT3G15630.1); similar to unnamed protein product [Vitis vinifera] (GB:C
Cit.38430.1.S1_at	AT5G52870.1	6.86342	35.2 not assigned.unknown	similar to unknown protein [Arabidopsis thaliana] (TAIR:AT1G64080.1); similar to unnamed protein product [Vitis vinifera] (GB:C
Cit.12814.1.S1_s_at	AT5G07330.1	6.87758	35.2 not assigned.unknown	similar to unknown protein [Arabidopsis thaliana] (TAIR:AT1G63060.1); similar to unknown [Xerophyta humilis] (GB:AAT45004.1)
Cit.15185.1.S1_at	AT3G25400.1	6.91085	35.2 not assigned.unknown	similar to unnamed protein product [Vitis vinifera] (GB:CAO45250.1); contains InterPro domain NTP pyrophosphohydrolase MazG, puta
Cit.29575.1.S1_s_at	AT4G29780.1	7.24113	35.2 not assigned.unknown	similar to unknown protein [Arabidopsis thaliana] (TAIR:AT5G12010.1); similar to unnamed protein product [Vitis vinifera] (GB:C
Cit.18603.1.S1_at	AT4G28460.1	7.38552	35.2 not assigned.unknown	unknown protein
Cit.15284.1.S1_at	AT2G31090.1	7.50751	35.2 not assigned.unknown	unknown protein
Cit.3195.1.S1_s_at	AT1G33055.1	7.73395	35.2 not assigned.unknown	unknown protein
Cit.15923.1.S1_at	AT1G58420.1	7.73395	35.2 not assigned.unknown	similar to unknown protein [Arabidopsis thaliana] (TAIR:AT1G10140.1); contains InterPro domain Uncharacterised conserved protei
Cit.14150.1.S1_s_at	AT5G24860.1	7.75795	35.2 not assigned.unknown	FPF1 (FLOWERING PROMOTING FACTOR 1)
Cit.36227.1.S1_at	AT1G05340.1	8.64304	35.2 not assigned.unknown	similar to unknown protein [Arabidopsis thaliana] (TAIR:AT2G32210.1)
Cit.18119.1.S1_at	AT1G10140.1	8.88889	35.2 not assigned.unknown	similar to unknown protein [Arabidopsis thaliana] (TAIR:AT1G58420.1); contains InterPro domain Uncharacterised conserved protein
Cit.16378.1.S1_at	AT3G29180.1	9.46074	35.2 not assigned.unknown	similar to unknown protein [Arabidopsis thaliana] (TAIR:AT5G39430.1); similar to unnamed protein product [Vitis vinifera] (GB:C
Cit.18251.1.S1_at	AT5G05300.1	10.1626	35.2 not assigned.unknown	similar to unknown protein [Arabidopsis thaliana] (TAIR:AT3G10930.1)
Cit.18209.1.S1_at	AT2G25737.1	10.5374	35.2 not assigned.unknown	similar to unknown protein [Arabidopsis thaliana] (TAIR:AT2G36630.1); similar to unnamed protein product [Vitis vinifera] (GB:C
Cit.22908.1.S1_at	AT5G41590.1	11.0011	35.2 not assigned.unknown	similar to unknown protein [Arabidopsis thaliana] (TAIR:AT2G38640.1); similar to unnamed protein product [Vitis vinifera] (GB:C
Cit.5477.1.S1_s_at	AT1G31130.1	11.1483	35.2 not assigned.unknown	similar to unknown protein [Arabidopsis thaliana] (TAIR:AT5G44860.1); similar to unnamed protein product [Vitis vinifera] (GB:C
Cit.11205.1.S1_s_at	AT2G42570.1	13.2626	35.2 not assigned.unknown	similar to unknown protein [Arabidopsis thaliana] (TAIR:AT2G31110.2); similar to unknown [Pisum sativum] (GB:ABA29158.1); conta
Cit.20606.1.S1_at	AT1G05575.1	15.625	35.2 not assigned.unknown	unknown protein
Cit.3761.1.S1_x_at	AT3G27210.1	19.3798	35.2 not assigned.unknown	Identical to Uncharacterized protein At3g27210 (Y-2) [Arabidopsis Thaliana] (GB:Q9LK32); similar to unknown protein [Arabidopsi
Cit.37338.1.S1_at	AT1G13970.1	20.9644	35.2 not assigned.unknown	similar to unknown protein [Arabidopsis thaliana] (TAIR:AT3G29180.1); similar to unnamed protein product [Vitis vinifera] (GB:CAO
Cit.15258.1.S1_at	AT5G03795.1	22.779	35.2 not assigned.unknown	oxidoreductase
Cit.30163.1.S1_at	AT1G72240.1	22.9358	35.2 not assigned.unknown	similar to unknown protein [Arabidopsis thaliana] (TAIR:AT1G22470.1)
Cit.35313.1.S1_s_at	AT2G20670.1	30.8642	35.2 not assigned.unknown	similar to unknown protein [Arabidopsis thaliana] (TAIR:AT4G32480.1); similar to unnamed protein product [Vitis vinifera] (GB:CAO
Cit.6446.1.S1_at	AT5G57510.1	32.4675	35.2 not assigned.unknown	unknown protein
Cit.14954.1.S1_at	AT1G42430.1	35.7143	35.2 not assigned.unknown	similar to unknown protein [Arabidopsis thaliana] (TAIR:AT3G55760.1); similar to unknown protein [Arabidopsis thaliana] (TAIR:A
Cit.17438.1.S1_at	AT5G35525.1	38.0228	35.2 not assigned.unknown	similar to unknown protein [Arabidopsis thaliana] (TAIR:AT1G14870.1); similar to unnamed protein product [Vitis vinifera] (GB:C
Cit.22776.1.S1_s_at	AT4G32480.1	63.6943	35.2 not assigned.unknown	similar to unknown protein [Arabidopsis thaliana] (TAIR:AT2G20670.1); similar to unnamed protein product [Vitis vinifera] (GB:C
Cit.4999.1.S1_s_at	AT4G32480.1	65.3595	35.2 not assigned.unknown	similar to unknown protein [Arabidopsis thaliana] (TAIR:AT2G20670.1); similar to unnamed protein product [Vitis vinifera] (GB:C
Cit.13706.1.S1_s_at	AT4G27450.1	74.0741	35.2 not assigned.unknown	similar to unknown protein [Arabidopsis thaliana] (TAIR:AT3G15450.1); similar to unnamed protein product [Vitis vinifera] (GB:C
Cit.7295.1.S1_at	AT5G59080.1	81.3008	35.2 not assigned.unknown	similar to unknown protein [Arabidopsis thaliana] (TAIR:AT5G02020.1); similar to unnamed protein product [Vitis vinifera] (GB:C
Cit.40094.1.S1_s_at	no match	-28.204	unknown	unknown
Cit.19362.1.S1_x_at	no match	-25.2563	unknown	unknown
Cit.26141.1.S1_s_at	no match	-25.1703	unknown	unknown
Cit.28006.1.S1_at	no match	-24.0304	unknown	unknown
Cit.14252.1.S1_at	no match	-21.6865	unknown	unknown
Cit.31197.1.S1_at	no match	-21.4916	unknown	unknown
Cit.1557.1.S1_s_at	no match	-19.3653	unknown	unknown
Cit.10219.1.S1_at	no match	-16.4704	unknown	unknown
Cit.28372.1.S1_at	no match	-13.6044	unknown	unknown
Cit.37189.1.S1_at	no match	-12.7769	unknown	unknown
Cit.10228.1.S1_s_at	no match	-10.2368	unknown	unknown
Cit.19716.1.S1_x_at	no match	-9.9231	unknown	unknown
Cit.17541.1.S1_at	no match	-9.6564	unknown	unknown
Cit.17289.1.S1_at	no match	-9.2364	unknown	unknown
Cit.24087.1.S1_s_at	no match	-9.225	unknown	unknown
Cit.39836.1.S1_at	no match	-9.1484	unknown	unknown
Cit.29710.1.S1_s_at	no match	-8.4641	unknown	unknown
Cit.25205.1.S1_at	no match	-8.3425	unknown	unknown
Cit.19642.1.S1_s_at	no match	-8.2231	unknown	unknown
Cit.22644.1.S1_at	no match	-8.1222	unknown	unknown
Cit.7245.1.S1_at	no match	-7.6977	unknown	unknown
Cit.26060.1.S1_at	no match	-7.0783	unknown	unknown
Cit.20343.1.S1_x_at	no match	-7.058	unknown	unknown
Cit.16036.1.S1_at	no match	-6.9721	unknown	unknown
Cit.24348.1.S1_at	no match	-6.9299	unknown	unknown
Cit.20588.1.S1_at	no match	-6.2386	unknown	unknown
Cit.21996.1.S1_at	no match	-6.2333	unknown	unknown
Cit.2372.1.S1_at	no match	-6.0405	unknown	unknown
Cit.15790.1.S1_at	no match	-6.0234	unknown	unknown
Cit.274.1.S1_x_at	no match	-5.8999	unknown	unknown
Cit.19284.1.S1_at	no match	-5.763	unknown	unknown
Cit.20219.1.S1_at	no match	-5.6834	unknown	unknown
Cit.30672.1.S1_x_at	no match	-5.4505	unknown	unknown
Cit.21174.1.S1_at	no match	-5.3695	unknown	unknown
Cit.15133.1.S1_at	no match	-5.3416	unknown	unknown
Cit.30672.1.S1_at	no match	-5.3078	unknown	unknown
Cit.1868.1.S1_s_at	no match	-5.2895	unknown	unknown
Cit.39159.1.S1_s_at	no match	-5.2867	unknown	unknown
Cit.16213.1.S1_at	no match	-5.2819	unknown	unknown
Cit.39.1.S1_at	no match	-5.1796	unknown	unknown
Cit.24824.1.S1_x_at	no match	-5.0974	unknown	unknown
Cit.31248.1.S1_at	no match	-5.079	unknown	unknown
Cit.21911.1.S1_x_at	no match	-5.0236	unknown	unknown
Cit.25907.1.S1_x_at	no match	-4.912	unknown	unknown
Cit.19313.1.S1_at	no match	-4.8336	unknown	unknown
Cit.17377.1.S1_at	no match	-4.7713	unknown	unknown
Cit.25928.1.S1_at	no match	-4.6134	unknown	unknown
Cit.28316.1.S1_s_at	no match	-4.5487	unknown	unknown
Cit.1562.1.S1_at	no match	-4.4898	unknown	unknown
Cit.18579.1.S1_at	no match	-4.4674	unknown	unknown
Cit.30500.1.S1_at	no match	-4.449	unknown	unknown
Cit.23171.1.S1_x_at	no match	-4.37	unknown	unknown
Cit.18722.1.S1_at	no match	-4.3579	unknown	unknown
Cit.38431.1.S1_at	no match	-4.3472	unknown	unknown
Cit.20485.1.S1_x_at	no match	-4.3227	unknown	unknown
Cit.19875.1.S1_at	no match	-4.2968	unknown	unknown
Cit.1843.1.S1_at	no match	-4.2937	unknown	unknown
Cit.17223.1.S1_s_at	no match	-4.2877	unknown	unknown
Cit.9770.1.S1_at	no match	-4.2639	unknown	unknown
Cit.9803.1.S1_s_at	no match	-4.2453	unknown	unknown
Cit.26582.1.S1_at	no match	-4.1755	unknown	unknown
Cit.6963.1.S1_at	no match	-4.1425	unknown	unknown
Cit.28130.1.S1_at	no match	-4.0952	unknown	unknown
Cit.10006.1.S1_at	no match	-4.0932	unknown	unknown
Cit.6366.1.S1_at	no match	-4.0477	unknown	unknown
Cit.26263.1.S1_at	no match	-4.0214	unknown	unknown
Cit.15425.1.S1_at	no match	4.01768	unknown	unknown
Cit.7754.1.S1_x_at	no match	4.02576	unknown	unknown
Cit.20590.1.S1_at	no match	4.03063	unknown	unknown
Cit.2008.1.S1_s_at	no match	4.04858	unknown	unknown
Cit.23507.1.S1_at	no match	4.0783	unknown	unknown
Cit.35335.1.S1_at	no match	4.08497	unknown	unknown
Cit.26274.1.S1_at	no match	4.12541	unknown	unknown
Cit.20195.1.S1_at	no match	4.16667	unknown	unknown
Cit.18223.1.S1_at	no match	4.1684	unknown	unknown
Cit.25759.1.S1_at	no match	4.30293	unknown	unknown
Cit.7100.1.S1_x_at	no match	4.31406	unknown	unknown
Cit.15672.1.S1_at	no match	4.33088	unknown	unknown
Cit.22764.1.S1_at	no match	4.3573	unknown	unknown
Cit.21838.1.S1_at	no match	4.3802	unknown	unknown
Cit.12830.1.S1_at	no match	4.40723	unknown	unknown
Cit.10258.1.S1_s_at	no match	4.4603	unknown	unknown
Cit.16810.1.S1_at	no match	4.48632	unknown	unknown
Cit.14043.1.S1_at	no match	4.52284	unknown	unknown
Cit.39466.1.S1_at	no match	4.57247	unknown	unknown
Cit.25152.1.S1_at	no match	4.64037	unknown	unknown
Cit.18482.1.S1_at	no match	4.64468	unknown	unknown
Cit.22861.1.S1_at	no match	4.70588	unknown	unknown
Cit.7100.1.S1_at	no match	4.78011	unknown	unknown
Cit.21736.1.S1_at	no match	4.80538	unknown	unknown
Cit.18211.1.S1_at	no match	4.8216	unknown	unknown
Cit.25798.1.S1_x_at	no match	4.88998	unknown	unknown
Cit.19404.1.S1_at	no match	4.89476	unknown	unknown
Cit.28480.1.S1_x_at	no match	4.9975	unknown	unknown
Cit.21810.1.S1_x_at	no match	5.03525	unknown	unknown
Cit.18556.1.S1_at	no match	5.10986	unknown	unknown
Cit.26609.1.S1_at	no match	5.36481	unknown	unknown
Cit.30027.1.S1_at	no match	5.38503	unknown	unknown
Cit.27793.1.S1_at	no match	5.45852	unknown	unknown
Cit.6661.1.S1_at	no match	5.81058	unknown	unknown
Cit.25118.1.S1_at	no match	5.86166	unknown	unknown
Cit.14430.1.S1_at	no match	5.88928	unknown	unknown
Cit.19190.1.S1_at	no match	6.01323	unknown	unknown
Cit.21060.1.S1_at	no match	6.26959	unknown	unknown
Cit.16076.1.S1_at	no match	6.54022	unknown	unknown
Cit.25342.1.S1_at	no match	6.67557	unknown	unknown
Cit.15744.1.S1_at	no match	6.71592	unknown	unknown
Cit.20698.1.S1_at	no match	6.74764	unknown	unknown
Cit.5456.1.S1_at	no match	6.8918	unknown	unknown
Cit.26142.1.S1_s_at	no match	6.93001	unknown	unknown
Cit.19536.1.S1_at	no match	6.93001	unknown	unknown
Cit.7556.1.S1_at	no match	6.99301	unknown	unknown
Cit.21496.1.S1_at	no match	7.40741	unknown	unknown
Cit.15392.1.S1_s_at	no match	7.55287	unknown	unknown
Cit.24701.1.S1_s_at	no match	7.57576	unknown	unknown
Cit.30620.1.S1_s_at	no match	7.58725	unknown	unknown
Cit.16115.1.S1_at	no match	7.63942	unknown	unknown
Cit.12516.1.S1_x_at	no match	8.59845	unknown	unknown
Cit.17689.1.S1_at	no match	8.67303	unknown	unknown
Cit.1914.1.S1_s_at	no match	8.70322	unknown	unknown
Cit.21495.1.S1_at	no match	8.81057	unknown	unknown
Cit.38799.1.S1_at	no match	9.19118	unknown	unknown
Cit.26624.1.S1_at	no match	9.74659	unknown	unknown
Cit.22653.1.S1_at	no match	12.3305	unknown	unknown
Cit.25098.1.S1_at	no match	13.369	unknown	unknown
Cit.34436.1.S1_at	no match	13.9082	unknown	unknown
Cit.21295.1.S1_at	no match	15.1515	unknown	unknown
Cit.33294.1.S1_at	no match	15.873	unknown	unknown
Cit.104.1.S1_x_at	no match	16.835	unknown	unknown
Cit.17178.1.S1_x_at	no match	17.3913	unknown	unknown
Cit.10454.1.S1_at	no match	18.2149	unknown	unknown
Cit.104.1.S1_at	no match	19.4932	unknown	unknown
Cit.17838.1.S1_at	no match	29.1545	unknown	unknown
Cit.18669.1.S1_at	no match	34.3643	unknown	unknown
Cit.17366.1.S1_at	no match	38.3142	unknown	unknown
Cit.26572.1.S1_at	no match	42.735	unknown	unknown
Cit.10453.1.S1_s_at	no match	60.9756	unknown	unknown
Cit.17803.1.S1_at	no match	103.093	unknown	unknown
Cit.18006.1.S1_at	no match	111.111	unknown	unknown
