# Supplementary material for: Different Transcriptional Response to Xanthomonas citri subsp. citri between Kumquat and Sweet Orange with Contrasting Canker Tolerance
Source: PLoS One. 2012 Jul 26;7(7):e41790. doi: 10.1371/journal.pone.0041790 (PMC3406098; doi:10.1371/journal.pone.0041790)
Supplement: Table S3 — Sequences of the specific primers used for the semi-quantitative RT-PCR analysis. (XLS) [file pone.0041790.s004.xls]

## Sheet: Table S3
Table S3 -Sequences of the specific primers used for the semi-quantitative RT-PCR analysis.
Probe ID	Primers	Amplicon size
Cit.8464.1.S1_s_at	Forward: 5'-CCATCTTTGGCTGCTCGTC-3'	293
	Reverse: 5'-ATCCGAGGAACTTGAACC-3'
Cit.30519.1.S1_s_at	Forward: 5'-TTCGCTTACTTCCTCTCCCC-3'	418
	Reverse: 5'-CTCTGTTGCCCACACCATTC-3'
Cit.9590.1.S1_at	Forward: 5'-TGAGAACGCCAGGCAGAC-3'	366
	Reverse: 5'-CCCAGTCGGATTTCTTGATA-3'
Cit.3761.1.S1_x_at	Forward: 5'-TATGGAAACGGCTTGTGC-3'	126
	Reverse: 5'-GGGTTTCTCCCGTATTGA-3'
Cit.9134.1.S1_s_at	Forward: 5'-TGTTTGGATGGTAGCCCG-3'	269
	Reverse: 5'-CCAGTAAACGATGCCCCA-3'
Cit.302.1.S1_s_at	Forward: 5'-CGACTAAACCGACTCCCG-3'	512
	Reverse: 5'-CCAGAAAGCAGTCTTGAACGA-3'
Cit.8519.1.S1_x_at	Forward: 5'-CCCAACACTGGACAGAACCC-3'	340
	Reverse: 5'-ACTGTTTCCATTGACCCTCC-3'
Cit.17178.1.S1_x_at	Forward: 5'-TTTGAAGAATATGGAAACGGC-3'	179
	Reverse: 5'-TAACAAAAAACAATAATGTCGCTT-3'
Cit.6280.1.S1_at	Forward: 5'-GTTGTGTGATGCCCCTCG-3'	355
	Reverse: 5'-ACCAGCAAAATGGCGGAC-3'
Cit.8514.1.S1_x_at	Forward: 5'-TAAAGCAACTGAGGGAACT-3'	183
	Reverse: 5'-CGACAATGGCAGCGGTAT-3'
Cit.36070.1.S1_at	Forward: 5'-AATGATGCTCACGGGAATG-3'	396
	Reverse: 5'-ATGGAGGAGAATGTCTTTGGT-3'
Cit.24087.1.S1_s_at	Forward: 5'-GGTTGGTATCCCTGTGCTT-3'	160
	Reverse: 5'-TCCGTATTTCCAAGCCTCA-3'
Actin	Forward: 5'-CATCCCTCAGCACCTTCC-3'	190
	Reverse: 5'-CCAACCTTAGCACTTCTCC-3'
