# Supplementary material for: Different Transcriptional Response to Xanthomonas citri subsp. citri between Kumquat and Sweet Orange with Contrasting Canker Tolerance
Source: PLoS One. 2012 Jul 26;7(7):e41790. doi: 10.1371/journal.pone.0041790 (PMC3406098; doi:10.1371/journal.pone.0041790)
Supplement: Table S4 — The common upregulated (150) or downregulated genes (80) in ‘Meiwa’ and ‘Newhall’ after Xcc infection, among which 45 upregulated and 19 downregulated in ‘Meiwa’ showed significantly higher fold change than ‘Newhall’ (difference value >4, marked with color). (XLS) [file pone.0041790.s005.xls]

## Sheet: Table S4
Table S4 -The common up-regulated (150) or down-regulated genes (80) in ‘Meiwa’ and ‘Newhall’ after Xcc infection, among which 45 up-regulated and 19 down-regulated in ‘Meiwa’ showed significantly higher fold change than ‘Newhall’ (difference value > 4, marked with color).
Gene ID	Fold change in Meiwa (FCM)	Fold change in Newhall (FCN)	FCM-FCN	Seq. Description	min. eValue	mean Similarity	Go terms
Up-regulated				Seq. Description	min. eValue	mean Similarity
Cit.3761.1.S1_x_at	142.857	19.3798	123.477	---NA---
Cit.30519.1.S1_s_at	129.87	11.655	118.215	xyloglucan endotransglycosylase	3.7276e-126	0.887	F:hydrolase activity; P:carbohydrate metabolic process; C:extracellular region; C:cell wall; F:transferase activity
Cit.1727.1.S1_s_at	109.89	4.22476	105.665	chitinase	5.23432e-133	0.8045	F:hydrolase activity; F:carbohydrate binding; P:catabolic process; P:carbohydrate metabolic process
Cit.8464.1.S1_s_at	84.0336	4.55996	79.4736	protease inhibitor	6.30029e-18	0.8105	P:response to external stimulus; P:response to stress; P:response to biotic stimulus; C:cell wall; F:enzyme regulator activity; F:peptidase activity
Cit.302.1.S1_s_at	68.9655	13.4771	55.4884	chitinase	7.52019e-127	0.811	F:hydrolase activity; F:carbohydrate binding; P:catabolic process; P:carbohydrate metabolic process
Cit.20412.1.S1_s_at	67.1141	13.9665	53.1476	basic endochitinase-like protein	8.79611e-27	0.9025	F:hydrolase activity; P:response to stress; F:carbohydrate binding; P:catabolic process; P:carbohydrate metabolic process
Cit.8510.1.S1_x_at	56.4972	4.58926	51.9079	peroxidase	4.20964e-41	0.764	F:binding; P:metabolic process; F:antioxidant activity; F:catalytic activity; P:response to stress
Cit.17178.1.S1_x_at	67.5676	17.3913	50.1763	---NA---
Cit.9590.1.S1_at	48.0769	5.45256	42.6244	phenylalanine-ammonia lyase	1.2563e-82	0.9025	C:cytoplasm; F:catalytic activity; P:cellular amino acid and derivative metabolic process; P:secondary metabolic process; P:biosynthetic process; P:catabolic process
Cit.2116.1.S1_s_at	44.843	9.94036	34.9027	thaumatin-like protein	2.41597e-105	0.825	C:extracellular region; P:response to stress; P:response to biotic stimulus; P:biological_process
Cit.4353.1.S1_s_at	40.4858	9.4697	31.0161	neurohypophysial n-terminal domain containing protein	3.58426e-11	0.444286	P:auxin biosynthetic process; C:membrane; F:protein kinase activity; P:protein amino acid phosphorylation; F:nucleotide binding; F:zinc ion binding; P:neuropeptide signaling pathway; F:ATP binding; F:kinase activity; F:receptor activity; C:intracellular; F:protein binding
Cit.34096.1.S1_s_at	37.4532	7.57002	29.8832	peroxidase 27	1.32403e-45	0.754	F:binding; P:metabolic process; F:antioxidant activity; F:catalytic activity; P:response to stress
Cit.33610.1.S1_at	36.7647	7.22022	29.5445	protein	2.06307e-65	0.8135
Cit.8514.1.S1_x_at	38.9105	11.6414	27.2691	peroxidase	4.98689e-129	0.775	F:binding; P:metabolic process; F:antioxidant activity; F:catalytic activity; P:response to stress
Cit.9134.1.S1_s_at	30.303	4.16146	26.1416	pectinacetylesterase family protein	0	0.822	C:cell; C:cytoplasmic membrane-bounded vesicle; F:hydrolase activity
Cit.10328.1.S1_s_at	39.0625	13.7552	25.3073	gibberellin-regulated protein 1	1.62653e-41	0.8045
Cit.8519.1.S1_x_at	31.4465	6.45161	24.9949	peroxidase	6.02463e-129	0.7775	F:binding; P:metabolic process; F:antioxidant activity; F:catalytic activity; P:response to stress
Cit.8501.1.S1_at	23.0415	4.16667	18.8748	---NA---
Cit.4004.1.S1_s_at	22.6757	5.51876	17.157	fiddlehead-like protein	0	0.8675	P:biosynthetic process; P:lipid metabolic process; F:transferase activity; P:response to stress; P:response to abiotic stimulus; P:multicellular organismal development; C:cell; C:endoplasmic reticulum; P:cell differentiation
Cit.33327.1.S1_at	27.8552	11.0375	16.8176	beta-ketoacyl-coa synthase family protein	6.29276e-67	0.75	P:biosynthetic process; P:lipid metabolic process; F:transferase activity; P:response to stress; P:response to abiotic stimulus; C:cell; C:endoplasmic reticulum
Cit.14324.1.S1_s_at	21.2766	5.45256	15.824	protein	1.28854e-25	0.627	C:plasma membrane
Cit.2392.1.S1_at	25.5102	10.6838	14.8264	endo-beta- -glucanase	0	0.8865	F:hydrolase activity; P:reproduction; P:multicellular organismal development; P:carbohydrate metabolic process; P:catabolic process; C:plastid
Cit.8702.1.S1_s_at	19.8413	5.54939	14.2919	bri1-kd interacting protein 130	1.33047e-35	0.554	F:molecular_function; P:biological_process; C:cellular_component
Cit.39871.1.S1_s_at	17.7936	4.74383	13.0498	unnamed protein product [Vitis vinifera]	5.41185e-24	0.69	F:molecular_function; P:biological_process; C:cellular_component
Cit.6280.1.S1_at	17.4825	4.63822	12.8443	bt4 (btb and taz domain protein 4) protein binding transcription regulator	2.24555e-131	0.7805	F:protein binding; F:transcription regulator activity; P:response to endogenous stimulus; F:binding; P:transcription; P:regulation of biological process; P:biological_process; F:transferase activity; C:cytoplasm; C:nucleus
Cit.16076.1.S1_at	17.5747	6.54022	11.0345	---NA---
Cit.8648.1.S1_at	15.7233	5.45256	10.2707	germin-like protein	4.75944e-87	0.846	C:cell; C:extracellular region; F:binding; F:nutrient reservoir activity
Cit.35196.1.S1_s_at	16.5017	6.39795	10.1037	21 kda protein	6.78506e-51	0.791	F:hydrolase activity; F:catalytic activity; F:binding; P:response to abiotic stimulus; F:enzyme regulator activity
Cit.29766.1.S1_s_at	15.2672	5.60852	9.65865	basic 7s globulin 2 precursor small	3.06773e-58	0.7095	C:cell wall; P:response to stress; P:response to abiotic stimulus; C:plasma membrane
Cit.12693.1.S1_at	15.625	6.8306	8.7944	oxidoreductase family protein	2.81592e-172	0.848	P:metabolic process; F:binding; F:catalytic activity
Cit.4353.1.S1_at	16.4474	7.86782	8.57955	neurohypophysial n-terminal domain containing protein	3.583e-11	0.444286	P:auxin biosynthetic process; C:membrane; F:protein kinase activity; P:protein amino acid phosphorylation; F:nucleotide binding; F:zinc ion binding; P:neuropeptide signaling pathway; F:ATP binding; F:kinase activity; F:receptor activity; C:intracellular; F:protein binding
Cit.16253.1.S1_at	14.0845	5.68182	8.40269	arogenate dehydrogenase	1.57114e-24	0.782	P:biosynthetic process; P:cellular amino acid and derivative metabolic process; F:binding; C:plastid; F:catalytic activity
Cit.25424.1.S1_at	12.5471	4.57457	7.97249	protein	1.24691e-31	0.722	F:metal ion binding; P:metal ion transport
Cit.14576.1.S1_s_at	12.0192	4.21053	7.8087	protein	7.14089e-31	0.8365	P:ion transport; F:binding
Cit.8697.1.S1_at	13.4228	5.75043	7.67239	---NA---
Cit.21036.1.S1_s_at	11.6959	4.17188	7.52402	homeobox-leucine zipper protein	1.94627e-16	0.732	F:DNA binding; F:transcription factor activity; C:nucleus; P:transcription; P:regulation of biological process
Cit.25727.1.S1_at	12.8866	5.40249	7.48411	predicted protein [Populus trichocarpa]	2.2569e-68	0.5785	F:molecular_function; P:biological_process; C:cellular_component
Cit.8502.1.S1_s_at	13.5501	6.43915	7.11099	peroxidase	3.69131e-129	0.7765	F:binding; P:metabolic process; F:antioxidant activity; F:catalytic activity; P:response to stress
Cit.7877.1.S1_at	11.2108	5.47645	5.73431	beta-expansin 3	3.64274e-106	0.7865	C:extracellular region; C:cytoplasmic membrane-bounded vesicle; P:reproduction
Cit.6847.1.S1_at	10.627	4.9554	5.67159	protein	3.77727e-51	0.895	P:response to stress; P:response to biotic stimulus; F:hydrolase activity; P:carbohydrate metabolic process; P:catabolic process; F:carbohydrate binding
Cit.30891.1.S1_at	9.86193	4.34216	5.51977	proline dehydrogenase	1.37091e-53	0.6785	P:biosynthetic process; P:cellular amino acid and derivative metabolic process; P:response to stress; P:catabolic process; F:protein binding; P:metabolic process; F:catalytic activity; C:mitochondrion
Cit.26201.1.S1_at	9.81354	4.35161	5.46193	proline dehydrogenase	1.30702e-89	0.845	P:biosynthetic process; P:cellular amino acid and derivative metabolic process; P:response to stress; P:catabolic process; F:protein binding; P:metabolic process; F:catalytic activity; C:mitochondrion
Cit.4690.1.S1_at	9.71817	4.39174	5.32643	cytochrome p450	0	0.833	F:binding; F:catalytic activity; P:metabolic process; F:electron carrier activity
Cit.29963.1.S1_at	10.2249	4.99002	5.23493	nitrilase 4a	2.7648e-68	0.916	C:plasma membrane; F:hydrolase activity; P:metabolic process
Cit.10492.1.S1_s_at	8.51789	4.08998	4.42791	zinc finger	3.96104e-153	0.844	C:cytoplasmic membrane-bounded vesicle; C:extracellular region; F:protein binding; F:hydrolase activity; P:lipid metabolic process
Cit.2559.1.S1_s_at	16.7785	12.837	3.94155	polygalacturonase-inhibiting protein	3.65149e-179	0.978	F:protein binding
Cit.5636.1.S1_s_at	9.09091	5.27983	3.81108	indole-3-acetic acid inducible 4	4.66727e-70	0.7845	P:regulation of biological process; P:translation; P:transcription; F:protein binding; F:transcription factor activity; P:response to endogenous stimulus; P:signal transduction; C:nucleus
Cit.5510.1.S1_at	8.45309	4.65766	3.79542	basic 7s globulin 2 precursor small	3.62854e-105	0.719	C:cell wall; P:response to stress; P:response to abiotic stimulus; C:plasma membrane
Cit.10864.1.S1_s_at	8.00641	4.23012	3.77629	serine-threonine protein plant-	1.90608e-145	0.826	P:response to stress; P:biological_process; F:kinase activity; F:protein binding; C:cell wall; P:metabolic process; P:signal transduction; P:response to abiotic stimulus; C:plastid; C:cell; C:extracellular region; F:nucleotide binding; F:catalytic activity
Cit.2018.1.S1_s_at	8.1103	4.44444	3.66586	homeobox-leucine zipper protein	2.65135e-103	0.7645	P:reproduction; P:multicellular organismal development; F:transferase activity; P:response to abiotic stimulus; P:regulation of biological process; P:transcription; C:nucleoplasm; C:protein complex; P:response to endogenous stimulus; P:signal transduction; P:cell proliferation; P:anatomical structure morphogenesis; F:transcription regulator activity; P:cellular component organization; P:cell grow…
Cit.5673.1.S1_at	7.63942	4.3592	3.28022	protein	6.00886e-137	0.7605	F:catalytic activity
Cit.12796.1.S1_at	9.60615	6.41437	3.19178	2-isopropylmalate synthase	0	0.8705	F:transferase activity; C:plastid; P:biosynthetic process; P:cellular amino acid and derivative metabolic process
Cit.33964.1.S1_at	7.33676	4.39174	2.94501	protein	8.46449e-72	0.7125	P:biosynthetic process; P:protein modification process; F:carbohydrate binding; F:nucleotide binding; F:protein kinase activity
Cit.21496.1.S1_at	10.3413	7.40741	2.93385	---NA---
Cit.35640.1.S1_s_at	9.99001	7.06714	2.92287	protein	3.29295e-69	0.757	C:cell wall; P:response to endogenous stimulus
Cit.3554.1.S1_s_at	7.40192	4.52899	2.87294	glycosyl hydrolase family 9 protein	1.10416e-167	0.755	F:hydrolase activity; P:carbohydrate metabolic process; C:cytoplasmic membrane-bounded vesicle; P:cellular component organization; P:multicellular organismal development
Cit.30024.1.S1_at	8.31255	5.50964	2.80291	pathogenesis related protein pr10	6.87894e-34	0.673	P:response to biotic stimulus; P:defense response
Cit.28632.1.S1_at	7.14286	4.47628	2.66658	protein	2.98325e-33	0.5	F:molecular_function; P:biological_process; C:cellular_component
Cit.27169.1.S1_x_at	7.84314	5.38503	2.45811	protein	8.39862e-50	0.6775	P:response to stress; F:binding; P:metabolic process; F:antioxidant activity; F:catalytic activity
Cit.15347.1.S1_at	7.16846	4.96771	2.20075	at1g18010 t10f20_2	2.1581e-149	0.7555	P:transport; C:cell
Cit.25727.1.S1_s_at	6.3012	4.18235	2.11885	predicted protein [Populus trichocarpa]	2.2569e-68	0.5785	F:molecular_function; P:biological_process; C:cellular_component
Cit.23448.1.S1_s_at	15.3846	13.4048	1.97979	protein	6.0582e-45	0.7365	P:metabolic process; F:catalytic activity
Cit.19070.1.S1_at	7.63942	5.68182	1.9576	protein	7.40914e-18	0.7415	P:metabolic process; P:biosynthetic process; P:cellular amino acid and derivative metabolic process; P:secondary metabolic process; F:catalytic activity
Cit.37371.1.S1_at	12.8205	10.9051	1.91539	protein	3.7867e-74	0.686	P:metabolic process; F:catalytic activity
Cit.29731.1.S1_at	9.7371	7.92393	1.81317	benzoquinone reductase	2.80988e-95	0.9355	F:catalytic activity; C:plasma membrane; F:nucleotide binding; P:metabolic process; P:regulation of biological process; P:transcription
Cit.12345.1.S1_s_at	5.89971	4.08998	1.80973	cytochrome p450	2.98246e-84	0.7355	F:catalytic activity; F:binding
Cit.22632.1.S1_at	7.38007	5.58971	1.79036	protein	3.12645e-33	0.6895	F:molecular_function; P:biological_process; C:cellular_component
Cit.28947.1.S1_at	7.22543	5.50055	1.72488	isp4-like protein	1.06197e-100	0.9145	F:transporter activity; C:cell; P:transport
Cit.988.1.S1_at	7.59878	5.92066	1.67812	protein	2.84061e-123	0.815	C:cell wall; P:response to endogenous stimulus
Cit.5116.1.S1_at	7.96178	6.28931	1.67248	PREDICTED: hypothetical protein [Vitis vinifera]	9.54044e-19	0.691	C:endomembrane system; F:molecular_function; P:biological_process
Cit.18299.1.S1_at	8.15661	6.53595	1.62066	unknown [Glycine max]	6.74836e-15	0.636667
Cit.6803.1.S1_s_at	7.74593	6.23441	1.51152	triacylglycerol lipase	2.14056e-44	0.812	P:lipid metabolic process; F:hydrolase activity
Cit.12768.1.S1_at	6.58762	5.10725	1.48036	protein	2.703e-87	0.7095	F:catalytic activity
Cit.15958.1.S1_at	6.18047	4.80077	1.3797	protein	1.14668e-72	0.797	P:catabolic process; P:lipid metabolic process; F:hydrolase activity
Cit.25547.1.S1_at	5.72738	4.60829	1.11908	receptor protein kinase clavata1	4.47401e-76	0.8035	P:biosynthetic process; F:protein kinase activity; C:cell; P:metabolic process; F:catalytic activity; F:peptidase activity; P:reproduction; P:multicellular organismal development; P:protein metabolic process; P:catabolic process; C:cytoplasmic membrane-bounded vesicle; F:nucleotide binding; F:protein binding; F:receptor activity; P:protein modification process
Cit.32529.1.S1_at	6.17665	5.10986	1.06679	triacylglycerol lipase	4.26104e-36	0.8255	P:lipid metabolic process; F:hydrolase activity
Cit.1335.1.S1_s_at	5.83771	4.88998	0.947736	pyrrolidone-carboxylate peptidase family protein	2.34497e-92	0.818	F:peptidase activity; P:protein metabolic process; P:catabolic process
Cit.11232.1.S1_s_at	16.5837	15.6986	0.885161	unnamed protein product [Vitis vinifera]	2.64302e-08	0.56
Cit.15031.1.S1_at	5.87199	5.01756	0.854429	domain gpi-anchored protein 2	2.77465e-83	0.6565	C:cell; C:plasma membrane
Cit.37046.1.S1_s_at	9.4162	8.56898	0.847216	at4g28240 f26k10_120	1.33317e-17	0.604286	F:molecular_function; P:biological_process
Cit.20019.1.S1_x_at	5.18672	4.43262	0.754098	translationally controlled tumor protein	1.49863e-72	0.918	C:cytoplasm
Cit.14005.1.S1_s_at	7.72798	6.97837	0.749608	expansin	3.24439e-101	0.962	C:cell wall; P:cellular component organization; P:anatomical structure morphogenesis; P:cell growth; C:extracellular region; C:cell
Cit.32640.1.S1_at	5.53097	4.91159	0.619382	2og-fe oxygenase family protein	6.54226e-48	0.6505	P:metabolic process; F:catalytic activity
Cit.3086.1.S1_at	4.82625	4.21941	0.606846	dna binding	8.238e-79	0.7575	F:DNA binding; P:transcription; P:regulation of biological process; C:nucleus; F:catalytic activity
Cit.18223.1.S1_at	4.61042	4.1684	0.442016	kelch repeat-containing f-box family protein	6.63274e-70	0.8235	F:molecular_function; C:chloroplast; P:biological_process; C:cellular_component
Cit.37373.1.S1_at	5.17063	4.73037	0.440262	udp-glucoronosyl udp-glucosyl transferase family protein	3.42849e-53	0.6715	P:cellular amino acid and derivative metabolic process; P:secondary metabolic process; F:transferase activity
Cit.30858.1.S1_at	6.40615	5.9988	0.40735	alpha-expansin 4	3.40156e-34	0.955	C:extracellular region; P:cellular component organization; C:cell
Cit.23321.1.S1_x_at	4.67727	4.31593	0.361343	translationally controlled tumor protein	4.33249e-56	0.9015	C:cytoplasm
Cit.3629.1.S1_s_at	7.07214	6.73401	0.338129	branched-chain-amino-acid aminotransferase chloroplast expressed	6.7513e-96	0.858	P:cellular amino acid and derivative metabolic process; F:transferase activity; C:plastid
Cit.6660.1.S1_at	5.17598	4.86855	0.307434	glutamate dehydrogenase 2	2.95122e-100	0.9195	F:catalytic activity; F:binding; C:plasma membrane; P:metabolic process; F:nucleotide binding; P:cellular amino acid and derivative metabolic process; P:response to stress; P:response to abiotic stimulus; C:mitochondrion
Cit.17651.1.S1_x_at	4.75511	4.45038	0.304733	translationally controlled tumor protein	1.02171e-74	0.925	C:cytoplasm
Cit.6742.1.S1_s_at	7.79423	7.51315	0.281084	oxidosqualene cyclase	1.16285e-99	0.87	F:catalytic activity
Cit.14918.1.S1_at	20.1207	19.8413	0.279455	basic 7s globulin 2 precursor small	4.95238e-129	0.713	C:cell wall; P:response to stress; P:response to abiotic stimulus; C:plasma membrane
Cit.29977.1.S1_at	6.34518	6.09385	0.251332	hexose transporter	3.19799e-49	0.904	C:vacuole; C:plasma membrane; P:transport; P:metabolic process; F:transporter activity; P:response to endogenous stimulus; P:cell growth; C:cell; C:nucleus; F:catalytic activity
Cit.22589.1.S1_s_at	11.1483	10.917	0.231241	protease inhibitor	2.18388e-49	0.7695	P:response to external stimulus; P:response to stress; P:response to biotic stimulus; C:cell wall; F:enzyme regulator activity
Cit.3195.1.S1_at	4.17885	4.04367	0.135183	predicted protein [Populus trichocarpa]	1.75521e-11	0.871818	C:cell; P:generation of precursor metabolites and energy
Cit.1231.1.S1_s_at	5.13347	5.04032	0.0931476	at5g51550 k17n15_10	1.6541e-148	0.87	C:cytoplasmic membrane-bounded vesicle; C:cell wall
Cit.28164.1.S1_s_at	4.45831	4.67508	-0.216767	protein	2.63543e-53	0.809	F:transferase activity
Cit.26572.1.S1_s_at	12.0048	12.2549	-0.2501	triacylglycerol lipase, putative [Ricinus communis]	1.59641e-07	0.815	P:lipid metabolic process; F:hydrolase activity
Cit.7969.1.S1_x_at	7.40741	7.73994	-0.332531	miraculin-like protein 2	3.45308e-107	0.6565	F:enzyme regulator activity
Cit.1088.1.S1_s_at	8.04505	8.48176	-0.436712	protein	2.26735e-92	0.7865	P:response to stress; P:response to abiotic stimulus
Cit.6675.1.S1_at	4.9456	5.44959	-0.503993	protein	0	0.7405	C:cell
Cit.14151.1.S1_s_at	4.26439	4.77555	-0.511157	protein	1.45256e-13	0.810714	F:metal ion binding; F:molecular_function; F:zinc ion binding; P:biological_process; F:protein binding; C:cellular_component
Cit.6301.1.S1_at	6.05327	6.58328	-0.53001	lactosylceramide 4-alpha-	2.09695e-145	0.72	C:Golgi apparatus; F:transferase activity
Cit.23622.1.S1_s_at	5.30786	5.8548	-0.546945	protein	2.25812e-17	0.652222
Cit.17023.1.S1_s_at	14.5773	15.1745	-0.597247	invertase pectin methylesterase inhibitor family protein	4.21846e-62	0.747	F:hydrolase activity; F:enzyme regulator activity
Cit.20188.1.S1_at	7.07214	7.82473	-0.75259	protein	7.1339e-69	0.7765	P:metabolic process; P:biosynthetic process; P:cellular amino acid and derivative metabolic process; P:secondary metabolic process; F:catalytic activity
Cit.13302.1.S1_s_at	4.44247	5.22466	-0.78219	3-hydroxyisobutyrate dehydrogenase	6.46753e-158	0.753	F:catalytic activity; C:mitochondrion; P:carbohydrate metabolic process; P:nucleobase, nucleoside, nucleotide and nucleic acid metabolic process; P:catabolic process; P:secondary metabolic process; P:metabolic process; P:cellular amino acid and derivative metabolic process; F:nucleotide binding; C:cell
Cit.38661.1.S1_at	4.29	5.12295	-0.832947	protein	3.1055e-27	0.8515	P:transport; C:cell
Cit.3525.1.S1_s_at	4.96032	5.7971	-0.836784	calcineurin b-like protein 10	9.98015e-55	0.863	F:calcium ion binding; F:catalytic activity
Cit.17307.1.S1_at	5.83431	6.74309	-0.908783	peroxisomal membrane protein pmp22	5.10737e-65	0.774	C:cell
Cit.22278.1.S1_s_at	4.59348	5.50661	-0.913131	---NA---
Cit.8649.1.S1_x_at	7.07714	8.07103	-0.993884	germin-like protein 5	9.4727e-80	0.8005	C:extracellular region; F:binding; F:nutrient reservoir activity
Cit.28480.1.S1_s_at	6.35324	7.7101	-1.35686	protein	1.06566e-71	0.7915	P:carbohydrate metabolic process; F:hydrolase activity
Cit.5113.1.S1_at	4.84262	6.30517	-1.46256	hexose transporter	7.48557e-140	0.9125	C:vacuole; C:plasma membrane; P:transport; P:metabolic process; F:transporter activity; P:response to endogenous stimulus; P:cell growth; C:cell; C:nucleus; F:catalytic activity
Cit.3445.1.S1_s_at	4.58716	6.15764	-1.57048	ebs-bah-phd domain-containing protein	4.29335e-121	0.927	F:DNA binding; F:protein binding; P:reproduction; P:regulation of biological process; P:multicellular organismal development; F:binding; P:transcription
Cit.26572.1.S1_at	41.1523	42.735	-1.58278	triacylglycerol lipase, putative [Ricinus communis]	1.59641e-07	0.815	P:lipid metabolic process; F:hydrolase activity
Cit.14005.1.S1_at	5.56483	7.18391	-1.61908	expansin	3.24439e-101	0.962	C:cell wall; P:cellular component organization; P:anatomical structure morphogenesis; P:cell growth; C:extracellular region; C:cell
Cit.18912.1.S1_x_at	6.29723	8.10373	-1.8065	protein	4.59295e-07	0.844	C:extracellular region; F:binding; F:nutrient reservoir activity
Cit.16378.1.S1_at	7.25163	9.46074	-2.20911	protein	2.19832e-105	0.8845	C:plasma membrane; C:plastid
Cit.7628.1.S1_at	4.95295	7.19942	-2.24648	#NAME?	3.25145e-48	0.6035	P:metabolic process; C:nucleus; F:catalytic activity
Cit.38976.1.S1_s_at	4.80307	7.59878	-2.79571	#NAME?	9.63534e-91	0.7315	P:response to stress; P:DNA metabolic process; F:hydrolase activity; C:nucleus
Cit.31085.1.S1_at	5.12295	7.94913	-2.82617	r2r3-myb transcription	6.83124e-58	0.8935	F:DNA binding; P:transcription; P:regulation of biological process; C:nucleus
Cit.8515.1.S1_s_at	7.05716	9.9108	-2.85364	peroxidase	2.61332e-110	0.786	P:response to stress; P:catabolic process; F:binding; P:metabolic process; F:antioxidant activity; F:catalytic activity; C:extracellular region
Cit.25302.1.S1_s_at	6.15006	9.3633	-3.21323	bet1 sft1-related snare	3.12068e-16	0.927	P:transport; F:protein binding; C:nucleus; F:transporter activity
Cit.7448.1.S1_at	4.51264	7.75194	-3.2393	cytochrome p450	3.90385e-61	0.758	F:catalytic activity; F:binding
Cit.16085.1.S1_at	6.52316	10.5152	-3.99209	vq motif-containing protein	3.77382e-28	0.684286	F:molecular_function; C:chloroplast; P:biological_process
Cit.36227.1.S1_at	4.03226	8.64304	-4.61078	ferroportin protein family	1.38818e-106	0.7165	F:transporter activity; C:cell; P:ion transport; C:plasma membrane
Cit.7906.1.S1_at	5.8548	11.3895	-5.53472	cytochrome p450	6.37336e-72	0.7195	F:catalytic activity; F:binding
Cit.29964.1.S1_at	6.61813	12.7551	-6.13697	protein	5.79382e-122	0.8155	C:cell wall
Cit.10363.1.S1_s_at	7.12251	14.245	-7.12251	brassinosteroid-regulated protein bru1	2.66634e-130	0.8855	F:hydrolase activity; P:carbohydrate metabolic process; C:cell; C:extracellular region; C:cell wall; F:transferase activity
Cit.4211.1.S1_at	5.88235	13.1234	-7.24101	protein	0	0.8775	P:carbohydrate metabolic process; C:extracellular region; F:hydrolase activity; P:reproduction; P:multicellular organismal development
Cit.11829.1.S1_at	6.22665	13.6799	-7.45324	bzip domain class transcription factor	4.53358e-47	0.7505	F:DNA binding; F:protein binding; F:transcription factor activity; C:nucleus; P:transcription; P:regulation of biological process
Cit.10454.1.S1_at	9.35454	18.2149	-8.8604	---NA---
Cit.35882.1.S1_s_at	8.49618	18.9394	-10.4432	c 5 (conserved peptide upstream open reading frame 5)	1.77461e-06	0.77
Cit.2275.1.S1_s_at	5.58347	18.018	-12.4345	omega-3 fatty acid desaturase	8.91448e-167	0.8575	C:endoplasmic reticulum; F:catalytic activity; P:metabolic process; P:biosynthetic process; P:lipid metabolic process; C:cell
Cit.18687.1.S1_at	6.72043	19.4553	-12.7348	glucosyl glucuronosyl	8.93447e-66	0.804	F:transferase activity; P:metabolic process
Cit.16722.1.S1_at	6.47249	23.2558	-16.7833	xyloglucan endotransglycosylase	2.52156e-130	0.8685	F:hydrolase activity; P:carbohydrate metabolic process; C:extracellular region; C:cell wall; F:transferase activity
Cit.15757.1.S1_at	5.73066	23.0415	-17.3108	bap2 (bon association protein 2)	4.54455e-50	0.5585	F:molecular_function; P:biological_process; C:cellular_component
Cit.35313.1.S1_s_at	13.3156	30.8642	-17.5486	protein	8.31789e-54	0.731	C:plastid
Cit.14337.1.S1_at	12.3609	31.1526	-18.7917	hydroxycinnamoyl shikimate quinate hydroxycinnamoyltransferase	4.72789e-45	0.6595	F:transferase activity
Cit.18669.1.S1_at	7.96178	34.3643	-26.4025	major latex	5.36418e-08	0.712105	P:biological_process
Cit.10453.1.S1_s_at	33.7838	60.9756	-27.1918	---NA---
Cit.17438.1.S1_at	5.69801	38.0228	-32.3248	protein	3.66104e-49	0.7315	P:response to stress; C:plasma membrane
Cit.14966.1.S1_at	7.20461	41.841	-34.6364	hypersensitive-induced response protein	4.61691e-144	0.949	C:vacuole; F:protein binding; C:plasma membrane
Cit.7295.1.S1_at	14.3885	81.3008	-66.9123	protein	4.76903e-45	0.6115	F:molecular_function; C:chloroplast; P:biological_process; P:response to oxidative stress
Cit.13706.1.S1_s_at	4.07	74.0741	-70.0041	protein	1.67207e-77	0.8815	C:cytosol; C:nucleus; C:plasma membrane
Cit.18006.1.S1_at	4.27533	111.111	-106.836	protein	2.49342e-114	0.8305	C:cytosol; C:nucleus; C:plasma membrane
Cit.18986.1.S1_s_at	12.6743	161.29	-148.616	---NA---
Cit.577.1.S1_s_at	6.60939	227.273	-220.663	kelch repeat-containing f-box family protein	6.59538e-23	0.6855	P:response to biotic stimulus; P:defense response; F:molecular_function; P:biological_process; C:cellular_component
Gene ID	Fold change in Meiwa (FCM)	Fold change in Newhall (FCN)	FCM-FCN	Seq. Description	min. eValue	mean Similarity	Go terms
Down-regulated				Seq. Description	min. eValue	mean Similarity
Cit.39178.1.S1_s_at	-390.473	-8.2584	-382.215	seed maturation protein lea 4	4.28881e-39	0.7305	P:reproduction; P:embryonic development
Cit.10894.1.S1_s_at	-230.724	-6.4153	-224.308	---NA---
Cit.1775.1.S1_s_at	-91.2736	-4.5432	-86.7304	protein	4.6673e-151	0.8985	P:biosynthetic process; P:carbohydrate metabolic process; P:response to stress; P:response to abiotic stimulus; F:transferase activity
Cit.21765.1.S1_s_at	-52.5742	-4.6862	-47.888	---NA---
Cit.5085.1.S1_at	-37.802	-4.7127	-33.0893	protein	1.59293e-79	0.564	F:molecular_function; P:biological_process; C:cellular_component
Cit.36604.1.S1_at	-34.6403	-4.3837	-30.2566	late embryogenesis	1.24121e-09	0.507	C:cytoplasmic membrane-bounded vesicle; F:zinc ion binding
Cit.20749.1.S1_s_at	-33.8448	-6.4888	-27.356	protein phosphatase	6.58458e-14	0.7485	P:protein modification process; F:binding; F:phosphoprotein phosphatase activity; C:cell; C:protein complex
Cit.2391.1.S1_s_at	-24.7413	-4.8733	-19.868	unnamed protein product [Vitis vinifera]	1.41067e-149	0.8035	C:mitochondrion; C:cell
Cit.10007.1.S1_s_at	-20.8053	-5.9192	-14.8861	omega-6 desaturase	0	0.8925	P:metabolic process; F:catalytic activity; P:lipid metabolic process
Cit.19182.1.S1_at	-18.5988	-5.3074	-13.2914	---NA---
Cit.20975.1.S1_s_at	-16.9347	-4.6235	-12.3112	---NA---
Cit.1557.1.S1_s_at	-29.8311	-19.3653	-10.4658	---NA---
Cit.30990.1.S1_at	-14.1808	-4.9912	-9.1896	zinc finger (b-box type) family protein	2.53063e-37	0.62	F:binding; P:response to abiotic stimulus; P:transcription; P:regulation of biological process; P:biological_process
Cit.14610.1.S1_s_at	-12.2417	-4.0025	-8.2392	dual specificity protein phosphatase 8	0	0.7025	F:phosphoprotein phosphatase activity; F:protein binding; P:protein modification process; P:carbohydrate metabolic process; P:catabolic process; C:plastid
Cit.22544.1.S1_x_at	-10.0709	-4.1148	-5.9561	---NA---
Cit.9523.1.S1_s_at	-9.9396	-4.221	-5.7186	protein	1.5563e-50	0.591	C:Golgi apparatus; P:response to endogenous stimulus; C:cell; C:endoplasmic reticulum; P:response to stress; P:response to abiotic stimulus
Cit.2041.1.S1_s_at	-8.9931	-4.0017	-4.9914	stearoyl-acyl-carrier protein desaturase	1.76829e-124	0.912	P:biosynthetic process; P:lipid metabolic process; F:binding; P:metabolic process; F:catalytic activity; C:plastid
Cit.36070.1.S1_at	-9.9085	-5.2769	-4.6316	defense-related protein	6.10955e-81	0.7675	P:response to stress; F:catalytic activity
Cit.26141.1.S1_s_at	-29.7418	-25.1703	-4.5715	---NA---
Cit.18933.1.S1_at	-8.5447	-4.5701	-3.9746	protein	1.96123e-33	0.638	C:cell
Cit.11985.1.S1_at	-11.9974	-8.3571	-3.6403	low-temperature-induced 65 kd protein	2.28646e-88	0.4855	P:response to stress; P:response to abiotic stimulus; P:biological_process
Cit.13287.1.S1_s_at	-8.0668	-4.6227	-3.4441	cytochrome p450	0	0.8155	F:catalytic activity; P:response to abiotic stimulus; P:response to stress; P:metabolic process; P:catabolic process; P:lipid metabolic process; P:secondary metabolic process; F:electron carrier activity; F:oxygen binding; F:binding; P:reproduction; P:multicellular organismal development; P:response to biotic stimulus
Cit.30989.1.S1_s_at	-9.3702	-6.4411	-2.9291	protein	8.8252e-36	0.623	F:binding; P:response to abiotic stimulus; P:transcription; P:regulation of biological process; P:biological_process
Cit.16024.1.S1_at	-14.0472	-11.2539	-2.7933	endonuclease iii homologue	1.45035e-37	0.8815	P:response to stress; P:DNA metabolic process; F:nuclease activity; F:DNA binding; C:plastid; F:hydrolase activity; F:binding; F:catalytic activity
Cit.266.1.S1_at	-8.1536	-6.0838	-2.0698	sodium-dicarboxylate cotransporter-like	1.83727e-120	0.8975	P:transport; P:ion transport; P:catabolic process; P:nucleobase, nucleoside, nucleotide and nucleic acid metabolic process; F:RNA binding; F:transporter activity; F:hydrolase activity; C:cytoplasm; F:protein binding; C:vacuole; P:cellular homeostasis; C:cell
Cit.16700.1.S1_at	-6.7764	-4.8292	-1.9472	protein mitochondrial	1.12957e-91	0.9105	C:plastid
Cit.38503.1.S1_at	-5.6668	-4.0083	-1.6585	sgb1 (suppressor of g protein beta1) carbohydrate transmembrane transporter sugar:hydrogen symporter	1.30301e-13	0.96	P:transport; P:metabolic process; F:transporter activity; C:cell; F:catalytic activity
Cit.30028.1.S1_s_at	-10.8816	-9.2593	-1.6223	sigma factor sigb regulation protein	6.14506e-80	0.755	F:hydrolase activity
Cit.21925.1.S1_s_at	-6.3924	-4.9731	-1.4193	abc1 family protein	7.07132e-40	0.9165	C:plastid
Cit.5128.1.S1_at	-5.5372	-4.2174	-1.3198	ctf2a monooxygenase oxidoreductase	0	0.831	F:catalytic activity; P:metabolic process; C:plastid
Cit.14377.1.S1_at	-6.4219	-5.1892	-1.2327	4-coumarate: ligase	2.23923e-74	0.9525	F:catalytic activity; P:metabolic process
Cit.10975.1.S1_s_at	-5.727	-4.6049	-1.1221	chloroplast protease	0	0.9795	P:biosynthetic process; P:cell cycle; C:cell; F:binding; P:protein metabolic process; P:catabolic process; F:peptidase activity; P:biological_process; F:nucleotide binding; F:protein binding; C:plastid; C:thylakoid; P:regulation of biological process; P:generation of precursor metabolites and energy; P:response to abiotic stimulus
Cit.15707.1.S1_at	-5.4252	-4.3058	-1.1194	protein	2.4547e-19	0.911	P:biosynthetic process; P:biological_process; C:plasma membrane; F:nucleotide binding; C:nucleus; C:plastid; F:motor activity; C:cytoskeleton; C:protein complex
Cit.22644.1.S1_at	-9.216	-8.1222	-1.0938	cytokinin biosynthetic isopentenyltransferase	1.47626e-86	0.77	F:transferase activity; F:nucleotide binding; C:nucleus; P:biosynthetic process; P:nucleobase, nucleoside, nucleotide and nucleic acid metabolic process; C:plastid
Cit.33335.1.S1_s_at	-7.0184	-5.9859	-1.0325	---NA---
Cit.37580.1.S1_at	-5.2382	-4.2654	-0.9728	pseudo-response regulator	3.31096e-51	0.5435	F:kinase activity; P:two-component signal transduction system (phosphorelay); P:regulation of transcription, DNA-dependent; F:two-component response regulator activity
Cit.14611.1.S1_at	-5.978	-5.893	-0.085	beta-amyrin synthase	7.80979e-120	0.832	F:catalytic activity
Cit.18461.1.S1_at	-5.492	-5.4777	-0.0143	nadp-dependent oxidoreductase p1	6.85603e-43	0.84	P:carbohydrate metabolic process; F:hydrolase activity; P:metabolic process; F:catalytic activity; F:binding
Cit.15610.1.S1_s_at	-4.6736	-4.693	0.0194	abc transporter family protein	1.00488e-54	0.706	P:biological_process; P:transport; F:hydrolase activity; F:transporter activity; C:plastid; F:nucleotide binding; C:cell
Cit.23171.1.S1_x_at	-4.3108	-4.37	0.0592	---NA---
Cit.5793.1.S1_s_at	-6.9443	-7.0476	0.1033	protein	9.72431e-34	0.859
Cit.15663.1.S1_at	-4.9684	-5.3466	0.3782	myosin	2.07338e-113	0.8815	C:extracellular region; C:plastid; P:biological_process; P:cellular homeostasis; P:response to endogenous stimulus; P:signal transduction; P:transport; P:transcription; P:regulation of biological process; C:cytoplasm; F:enzyme regulator activity; F:motor activity; F:transcription factor activity; P:response to stress; P:response to abiotic stimulus; F:hydrolase activity; F:transporter activity; C…
Cit.17622.1.S1_at	-8.9065	-9.6252	0.7187	cold stress protein	2.24208e-26	0.707	P:response to abiotic stimulus; P:response to stress
Cit.12932.1.S1_s_at	-14.4289	-15.3562	0.9273	protein	1.28937e-111	0.678	P:biosynthetic process; P:lipid metabolic process
Cit.19718.1.S1_s_at	-9.1115	-10.0547	0.9432	glutaredoxin family protein	3.10893e-42	0.8875	C:cell; P:cellular homeostasis; P:regulation of biological process; F:electron carrier activity; F:catalytic activity
Cit.10311.1.S1_s_at	-5.3788	-6.3244	0.9456	nodulin 21 family protein	6.00087e-144	0.795	C:cell
Cit.6601.1.S1_s_at	-4.8324	-5.7938	0.9614	zinc finger (c3hc4-type ring finger) family protein	1.35946e-87	0.724	F:protein binding; F:protein kinase activity; P:metabolic process; P:protein metabolic process; P:catabolic process; F:peptidase activity; F:binding; F:nucleotide binding
Cit.17875.1.S1_s_at	-4.6751	-5.7025	1.0274	ferredoxin-thioredoxin reductase	4.96688e-62	0.875	F:binding; P:metabolic process; F:catalytic activity; C:plastid
Cit.2902.1.S1_at	-5.0767	-6.1216	1.0449	oxidoreductase transcriptional repressor	0	0.897	F:catalytic activity; F:binding; P:translation; C:plastid
Cit.26060.1.S1_at	-5.4247	-7.0783	1.6536	early light-inducible protein	4.91205e-14	0.9085	P:biosynthetic process; P:regulation of biological process; P:response to stress; P:response to abiotic stimulus; F:binding
Cit.22666.1.S1_at	-8.9616	-10.9733	2.0117	beta-amyrin synthase	4.2689e-68	0.8615	F:catalytic activity; P:biosynthetic process; P:lipid metabolic process; P:secondary metabolic process
Cit.39832.1.S1_s_at	-5.7603	-7.8341	2.0738	filamentation temperature-sensitive h 2b	4.17673e-74	0.821	P:biosynthetic process; P:metabolic process; F:binding; C:cell; C:plastid; P:protein metabolic process; P:catabolic process; F:peptidase activity; P:biological_process; P:organelle organization; F:nucleotide binding; F:hydrolase activity; C:thylakoid; P:regulation of biological process; P:generation of precursor metabolites and energy; P:response to abiotic stimulus
Cit.18438.1.S1_s_at	-20.7342	-23.0716	2.3374	---NA---
Cit.21052.1.S1_at	-4.9539	-7.8174	2.8635	protein	5.01475e-20	0.698421	F:transferase activity; P:cellular component organization; P:response to stress; P:response to endogenous stimulus; P:response to biotic stimulus; P:response to abiotic stimulus; P:biosynthetic process
Cit.28003.1.S1_at	-7.3404	-10.5205	3.1801	sigma factor sigb regulation protein	7.20276e-51	0.7355	F:hydrolase activity; C:cell
Cit.6275.1.S1_at	-5.2822	-8.6862	3.404	protein	4.15262e-116	0.7215	C:mitochondrion; F:transferase activity
Cit.9161.1.S1_s_at	-6.8823	-10.9222	4.0399	---NA---
Cit.24087.1.S1_s_at	-4.147	-9.225	5.078	fad dependent oxidoreductase	1.90694e-104	0.7595	P:biosynthetic process; P:lipid metabolic process; P:secondary metabolic process; F:catalytic activity; C:plastid
Cit.11987.1.S1_s_at	-6.6322	-13.957	7.3248	4-coumarate: ligase	0	0.886	P:response to external stimulus; P:response to stress; P:cellular amino acid and derivative metabolic process; P:secondary metabolic process; P:anatomical structure morphogenesis; P:cellular component organization; P:multicellular organismal development; P:response to biotic stimulus; P:metabolic process; F:nucleotide binding; F:catalytic activity; P:response to abiotic stimulus
Cit.3957.1.S1_s_at	-5.222	-12.5927	7.3707	starch branching enzyme ii	8.57153e-66	0.922	F:transferase activity; P:carbohydrate metabolic process; F:hydrolase activity; F:binding
Cit.38855.1.S1_at	-4.8814	-12.679	7.7976	protein	1.50775e-58	0.912	C:cell; F:transferase activity; P:biosynthetic process; P:lipid metabolic process
Cit.5819.1.S1_at	-6.6402	-15.3374	8.6972	amino acid selective channel protein	5.44712e-52	0.802	P:biological_process; P:response to endogenous stimulus; C:plastid; F:protein binding; F:transporter activity; C:cell; C:mitochondrion; P:response to stress; P:response to abiotic stimulus; P:response to external stimulus; P:protein transport; C:vacuole
Cit.10912.1.S1_s_at	-15.285	-24.5639	9.2789	embryo-specific protein 1	8.83205e-109	0.8565	P:response to stress; P:biosynthetic process; P:lipid metabolic process; F:calcium ion binding; P:reproduction; P:embryonic development; C:cell; F:catalytic activity; P:response to endogenous stimulus; P:organelle organization; C:plastid; F:transferase activity
Cit.10219.1.S1_at	-6.7963	-16.4704	9.6741	atp-binding cassette	2.4962e-119	0.8235	P:biosynthetic process; F:nucleotide binding; F:hydrolase activity; F:transporter activity; C:cell
Cit.17396.1.S1_at	-4.4336	-16.4059	11.9723	protein	1.74417e-66	0.7555	P:regulation of biological process; P:transcription; F:DNA binding; F:transcription regulator activity; C:nucleus; F:binding
Cit.15156.1.S1_at	-5.145	-19.0645	13.9195	thiol-disulphide oxidoreductase dcc	3.40175e-76	0.8	C:mitochondrion
Cit.28210.1.S1_at	-4.4652	-18.9682	14.503	protein	1.17628e-80	0.901	C:plastid; C:thylakoid
Cit.275.1.S1_s_at	-11.2659	-26.2147	14.9488	early light-inducible protein	4.56418e-52	0.865	P:biosynthetic process; P:regulation of biological process; P:response to stress; P:response to abiotic stimulus; F:binding
Cit.22980.1.S1_s_at	-9.4054	-26.2707	16.8653	nitrate reductase	3.84253e-54	0.797	F:binding; F:nucleotide binding; P:metabolic process; F:catalytic activity; F:electron carrier activity
Cit.10442.1.S1_s_at	-5.4948	-23.4698	17.975	p- protein	4.6953e-103	0.938	C:protein complex; C:cytoplasm; F:catalytic activity; P:catabolic process; P:cellular amino acid and derivative metabolic process; C:mitochondrion; P:metabolic process; F:nucleotide binding; F:protein binding; C:plastid; P:biological_process; F:binding; C:extracellular region
Cit.4338.1.S1_s_at	-6.9463	-26.7849	19.8386	protein	3.4667e-99	0.8295	F:DNA binding; F:nuclease activity; P:response to stress; P:DNA metabolic process; C:plastid
Cit.10334.1.S1_s_at	-5.7354	-26.817	21.0816	nitrate reductase	4.06958e-115	0.929	F:binding; F:nucleotide binding; P:metabolic process; F:catalytic activity; F:electron carrier activity
Cit.10162.1.S1_at	-50.7005	-72.3267	21.6262	photosystem ii protein	1.26708e-95	0.822	C:protein complex; C:thylakoid; C:cell; P:metabolic process; C:plastid
Cit.35879.1.S1_s_at	-4.7613	-28.5095	23.7482	pseudo response regulator	2.21679e-40	0.503529	F:kinase activity; P:two-component signal transduction system (phosphorelay); P:regulation of transcription, DNA-dependent; F:two-component response regulator activity
Cit.38072.1.S1_at	-4.8963	-29.2856	24.3893	protein	6.9217e-21	0.8325	F:molecular_function; P:biological_process; C:cellular_component
Cit.36935.1.S1_s_at	-12.0127	-76.4557	64.443	s-adenosyl-l-methionine:salicylic acid carboxyl methyltransferase	2.19428e-103	0.798	F:transferase activity
Cit.18732.1.S1_s_at	-33.4259	-134.417	100.991	lhc-related protein	3.81217e-06	0.773158	C:plastid; C:photosystem II; C:chloroplast thylakoid membrane; C:chloroplast; C:thylakoid; C:integral to membrane; C:membrane; P:photosynthesis
Cit.10161.1.S1_s_at	-40.7394	-164.989	124.25	photosystem ii protein	2.21061e-96	0.823	C:protein complex; C:thylakoid; C:cell; P:metabolic process; C:plastid
Cit.19769.1.S1_x_at	-46.8079	-228.228	181.42	early light-inducible protein	1.25465e-55	0.748	P:response to abiotic stimulus; F:binding; P:response to stress; P:biosynthetic process; P:regulation of biological process; C:plastid; C:cell
Cit.165.1.S1_s_at	-238.282	-666.713	428.431	early light-inducible protein	1.2761e-51	0.7545	P:biosynthetic process; P:regulation of biological process; P:response to stress; P:response to abiotic stimulus; F:binding
