# Supplementary material for: Different Transcriptional Response to Xanthomonas citri subsp. citri between Kumquat and Sweet Orange with Contrasting Canker Tolerance
Source: PLoS One. 2012 Jul 26;7(7):e41790. doi: 10.1371/journal.pone.0041790 (PMC3406098; doi:10.1371/journal.pone.0041790)
Supplement: Table S5 — The specifically upregulated (380) or downregulated (184) genes in ‘Meiwa’ after Xcc infection. (XLS) [file pone.0041790.s006.xls]

## Sheet: Table S5
Table S5 -The specifically up-regulated (380) or down-regulated (184) genes in ‘Meiwa’ after Xcc infection.
Gene ID	Fold change in Meiwa (FCM)	Fold change in Newhall (FCN)	Seq. Description	min. eValue	mean Similarity	Go terms
Up-regulated			Seq. Description	min. eValue	mean Similarity
Cit.2228.1.S1_s_at	102.041	#N/A	extensin-like protein	1.44287e-45	0.7125	C:cell wall
Cit.30427.1.S1_s_at	102.041	#N/A	basic endochitinase	9.09975e-122	0.7625	P:chitin catabolic process; P:cell wall macromolecule catabolic process; F:chitin binding; P:jasmonic acid and ethylene-dependent systemic resistance, ethylene mediated signaling pathway; F:chitinase activity; P:response to cadmium ion; P:defense response to fungus; C:plasma membrane
Cit.18677.1.S1_s_at	99.0099	#N/A	---NA---
Cit.8700.1.S1_s_at	83.3333	#N/A	mucin partial	4.88361e-11	0.4715	C:viral capsid; F:chitin binding; P:chitin metabolic process; C:membrane fraction; F:protein binding; C:extracellular region; C:plasma membrane
Cit.15404.1.S1_at	69.4444	#N/A	pathogenesis-related protein 1	8.80466e-70	0.825	C:extracellular region
Cit.31869.1.S1_s_at	58.4795	#N/A	repetitive proline-rich cell wall protein 2	6.63178e-14	0.633	P:lipid transport; C:cytoplasmic membrane-bounded vesicle; F:structural constituent of cell wall; C:cellular_component
Cit.8259.1.S1_x_at	55.2486	#N/A	class i chitinase	1.91396e-154	0.73	F:chitinase activity; P:chitin catabolic process; F:chitin binding; P:cell wall macromolecule catabolic process
Cit.32625.1.S1_s_at	51.0204	#N/A	unknown [Glycine max]	3.08279e-06	0.7375
Cit.8700.1.S1_at	42.9185	#N/A	mucin partial	4.88361e-11	0.4715	C:viral capsid; F:chitin binding; P:chitin metabolic process; C:membrane fraction; F:protein binding; C:extracellular region; C:plasma membrane
Cit.413.1.S1_s_at	41.1523	#N/A	plasma membrane intrinsic protein	3.39767e-56	0.98	C:integral to membrane; F:water channel activity; P:transmembrane transport
Cit.2101.1.S1_at	40.1606	#N/A	reticuline oxidase	5.12579e-168	0.817	C:endomembrane system; F:FAD binding; F:reticuline oxidase activity; P:oxidation reduction; F:electron carrier activity
Cit.14303.1.S1_at	37.3134	#N/A	ap2 transcription factor	8.06507e-43	0.603	P:response to water deprivation; F:DNA binding; P:transcription
Cit.29411.1.S1_s_at	36.9004	#N/A	protein	3.04175e-39	0.604	F:transferase activity
Cit.15355.1.S1_at	36.4964	#N/A	protein	6.89191e-92	0.849	P:oxidation reduction; P:secondary metabolic process; F:naringenin 3-dioxygenase activity; F:iron ion binding
Cit.8276.1.S1_x_at	34.0136	#N/A	class i chitinase	3.92045e-145	0.755	F:chitinase activity; P:chitin catabolic process; F:chitin binding; P:cell wall macromolecule catabolic process
Cit.26593.1.S1_at	32.1543	#N/A	unnamed protein product [Vitis vinifera]	0.000279776	0.5825	F:nutrient reservoir activity
Cit.15653.1.S1_at	29.4118	#N/A	protein	5.52852e-51	0.6325	F:molecular_function; C:cellular_component
Cit.15872.1.S1_at	27.1739	#N/A	---NA---
Cit.8277.1.S1_x_at	26.5957	#N/A	basic endochitinase	5.45898e-139	0.751	F:chitinase activity; P:chitin catabolic process; F:chitin binding; P:cell wall macromolecule catabolic process
Cit.10235.1.S1_at	24.3309	#N/A	photoassimilate-responsive protein par-like protein	2.37232e-66	0.8015	C:endomembrane system
Cit.9904.1.S1_s_at	22.9885	#N/A	lipoxygenase	0	0.7605	P:oxylipin biosynthetic process; F:iron ion binding; P:oxidation reduction; F:lipoxygenase activity
Cit.22158.1.S1_x_at	22.8311	#N/A	trypsin inhibitor	2.62116e-39	0.713	F:endopeptidase inhibitor activity
Cit.6247.1.S1_s_at	22.1729	#N/A	protein	2.2052e-103	0.738	F:oxidoreductase activity; P:proteolysis; F:cysteine-type peptidase activity
Cit.12897.1.S1_at	21.4133	#N/A	synovial sarcoma associated ss18	8.61556e-49	0.846	F:transcription coactivator activity; P:leaf development; P:cell proliferation
Cit.15593.1.S1_s_at	20.9205	#N/A	2og-fe oxygenase family protein	8.74409e-14	0.842105	P:hydrogen peroxide-mediated programmed cell death; P:oxidation reduction; F:oxidoreductase activity, acting on single donors with incorporation of molecular oxygen, incorporation of two atoms of oxygen; P:coumarin biosynthetic process; F:leucocyanidin oxygenase activity
Cit.15018.1.S1_at	20.79	#N/A	PREDICTED: hypothetical protein [Vitis vinifera]	1.57389e-18	0.7295
Cit.10482.1.S1_s_at	20.3666	#N/A	protein	1.31498e-167	0.8455	C:cytoplasmic membrane-bounded vesicle; P:steroid biosynthetic process; C:cell wall; C:mitochondrion; F:methyltransferase activity
Cit.21128.1.S1_at	20.0803	#N/A	leucoanthocyanidin	8.04691e-28	0.8015	P:hydrogen peroxide-mediated programmed cell death; P:oxidation reduction; F:oxidoreductase activity, acting on single donors with incorporation of molecular oxygen, incorporation of two atoms of oxygen; P:coumarin biosynthetic process; F:leucocyanidin oxygenase activity
Cit.8262.1.S1_x_at	19.9203	#N/A	class i chitinase	8.33614e-151	0.759	F:chitinase activity; F:chitin binding; P:cell wall macromolecule catabolic process; P:chitin catabolic process
Cit.12231.1.S1_s_at	19.6078	#N/A	cytochrome p450	3.03387e-71	0.8045	F:heme binding; P:oxidation reduction; F:electron carrier activity; F:aromatase activity; F:oxygen binding
Cit.252.1.S1_s_at	19.3424	#N/A	glycosyl hydrolase family 1 protein	6.79683e-131	0.88	F:cellobiose glucosidase activity; C:cytosolic ribosome; C:plant-type cell wall; P:carbohydrate metabolic process; F:cation binding; C:cytoplasmic membrane-bounded vesicle; F:amygdalin beta-glucosidase activity; F:beta-mannosidase activity; F:esculin beta-glucosidase activity; F:4-methylumbelliferyl-beta-D-glucopyranoside beta-glucosidase activity; F:beta-glucosidase activity; F:beta-gentiobiose …
Cit.5316.1.S1_at	18.8679	#N/A	protein	4.02255e-164	0.8145	P:oxidation reduction; F:leucocyanidin oxygenase activity; F:iron ion binding; F:oxidoreductase activity, acting on single donors with incorporation of molecular oxygen, incorporation of two atoms of oxygen
Cit.39387.1.S1_at	18.4502	#N/A	pectate lyase	1.69125e-121	0.8845	F:pectate lyase activity; F:metal ion binding
Cit.9020.1.S1_s_at	18.2149	#N/A	lipid binding	1.28727e-31	0.679	C:cytoplasmic membrane-bounded vesicle
Cit.35768.1.S1_s_at	17.7305	#N/A	rsi-1 protein	1.86188e-24	0.868	C:extracellular region; P:response to gibberellin stimulus
Cit.19129.1.S1_at	16.6667	#N/A	basic 7s globulin 2 precursor small	1.15252e-34	0.8925	C:plant-type cell wall; P:response to salt stress; P:proteolysis; F:aspartic-type endopeptidase activity; C:plasma membrane
Cit.30539.1.S1_s_at	16.6389	#N/A	atp binding	1.21609e-82	0.7635	P:auxin biosynthetic process; P:protein amino acid phosphorylation; C:plasma membrane; F:ATP binding; F:protein serine/threonine kinase activity
Cit.7679.1.S1_at	16.1812	#N/A	protein	1.93461e-70	0.7715	F:FAD binding; F:oxidoreductase activity
Cit.15109.1.S1_s_at	15.7978	#N/A	calcineurin b-like protein 4-1	8.57342e-11	0.929	P:calcium-mediated signaling; F:calcium ion binding; C:membrane
Cit.1678.1.S1_s_at	15.7233	#N/A	alpha galactosidase precursor	5.46394e-115	0.8185	C:endomembrane system; C:vacuole; F:hydrolase activity, acting on glycosyl bonds
Cit.37210.1.S1_at	15.6986	#N/A	lob domain-containing	1.1331e-29	0.786	C:mitochondrion; C:plastid
Cit.29357.1.S1_s_at	15.674	#N/A	plasma membrane intrinsic protein	6.24913e-114	0.9555	C:vacuole; C:anchored to plasma membrane; P:transmembrane transport; C:integral to membrane; F:water channel activity; C:nucleus
Cit.8473.1.S1_s_at	15.6006	#N/A	---NA---
Cit.7209.1.S1_at	15.528	#N/A	polyphenol oxidase	2.26471e-93	0.7935	F:metal ion binding; F:catechol oxidase activity; C:chloroplast thylakoid lumen; F:monophenol monooxygenase activity; P:oxidation reduction
Cit.11548.1.S1_at	15.5039	#N/A	thaumatin-like protein	2.48528e-97	0.7935	P:defense response to fungus; P:killing of cells of another organism; C:apoplast
Cit.8083.1.S1_x_at	15.5039	#N/A	miraculin-like protein 2	2.46674e-100	0.6545	F:endopeptidase inhibitor activity
Cit.16406.1.S1_at	15.4799	#N/A	lysosomal alpha-	9.88884e-31	0.8425	C:plant-type cell wall; C:vacuole; F:alpha-mannosidase activity; F:carbohydrate binding; C:plasma membrane; P:mannose metabolic process; F:zinc ion binding; C:apoplast
Cit.12252.1.S1_at	15.1515	#N/A	gh3 family protein	0	0.8815	F:indole-3-acetic acid amido synthetase activity; P:auxin homeostasis; P:response to auxin stimulus
Cit.9703.1.S1_at	14.9031	#N/A	beta- -glucanase	0	0.8195	P:carbohydrate metabolic process; C:extracellular region; P:defense response; C:vacuole; F:glucan endo-1,3-beta-D-glucosidase activity; P:response to biotic stimulus; F:cation binding
Cit.29868.1.S1_s_at	14.8148	#N/A	protein	2.38276e-49	0.6165
Cit.8116.1.S1_at	14.7275	#N/A	protein	2.97632e-18	0.9085	P:lipid transport; C:cytoplasmic membrane-bounded vesicle; F:structural constituent of cell wall
Cit.20509.1.S1_at	14.5349	#N/A	---NA---
Cit.4425.1.S1_at	14.5138	#N/A	cytochrome p450	1.34512e-85	0.7495	F:oxidoreductase activity, acting on paired donors, with incorporation or reduction of molecular oxygen, NADH or NADPH as one donor, and incorporation of one atom of oxygen; P:glucosinolate biosynthetic process; F:iron ion binding; F:oxygen binding
Cit.23883.1.S1_s_at	14.4928	#N/A	protein	1.62185e-63	0.8295	C:endomembrane system; P:metabolic process; F:alpha-galactosidase activity
Cit.17852.1.S1_at	14.4092	#N/A	---NA---
Cit.9590.1.S1_s_at	14.4092	#N/A	phenylalanine-ammonia lyase	1.25675e-82	0.9025	C:cytoplasm; F:phenylalanine ammonia-lyase activity; P:phenylpropanoid metabolic process; P:biosynthetic process; P:L-phenylalanine catabolic process
Cit.7966.1.S1_x_at	14.3266	#N/A	miraculin-like protein 2	1.53941e-107	0.653	F:endopeptidase inhibitor activity
Cit.21686.1.S1_at	14.2653	#N/A	oxalate oxidase	1.69789e-23	0.669	F:metal ion binding; F:oxidoreductase activity; C:cytoplasmic membrane-bounded vesicle; P:metabolic process
Cit.21839.1.S1_s_at	14.2653	#N/A	---NA---
Cit.3652.1.S1_s_at	14.0449	#N/A	protein	7.77767e-83	0.7955	F:lyase activity
Cit.1077.1.S1_s_at	13.986	#N/A	pectate lyase	2.14641e-103	0.883	F:pectate lyase activity; C:membrane
Cit.31341.1.S1_at	13.7363	#N/A	protein	4.62969e-63	0.7825	F:lactoylglutathione lyase activity; F:transferase activity
Cit.16301.1.S1_at	13.7174	#N/A	tryptophan decarboxylase	3.41623e-99	0.816	F:pyridoxal phosphate binding; P:carboxylic acid metabolic process; P:cellular amino acid and derivative metabolic process; F:aromatic-L-amino-acid decarboxylase activity
Cit.9446.1.S1_s_at	13.624	#N/A	protein	6.41144e-21	0.876	P:abscisic acid mediated signaling pathway; F:receptor activity; F:protein binding
Cit.30907.1.S1_at	13.4409	#N/A	glycosyl hydrolase family 18 protein	1.02109e-66	0.768	F:chitinase activity; C:cell wall; F:cation binding; P:chitin catabolic process
Cit.17852.1.S1_s_at	13.4228	#N/A	---NA---
Cit.9705.1.S1_at	13.0548	#N/A	beta- -glucanase	3.19236e-157	0.806	P:carbohydrate metabolic process; C:extracellular region; P:defense response; C:vacuole; F:glucan endo-1,3-beta-D-glucosidase activity; P:response to biotic stimulus; F:cation binding
Cit.18642.1.S1_s_at	12.987	#N/A	---NA---
Cit.23542.1.S1_at	12.7226	#N/A	protein	3.23186e-63	0.715	P:auxin biosynthetic process; P:protein amino acid phosphorylation; F:sugar binding; F:transmembrane receptor protein tyrosine kinase activity; C:plasma membrane; F:protein binding; P:recognition of pollen; F:ATP binding; F:protein serine/threonine kinase activity
Cit.102.1.S1_s_at	12.6582	#N/A	alpha-expansin 4	3.96766e-137	0.9435	C:extracellular region; P:plant-type cell wall organization; C:membrane
Cit.29872.1.S1_s_at	12.6582	#N/A	protein	4.03697e-123	0.761	F:carbohydrate binding; F:aldose 1-epimerase activity; P:galactose metabolic process
Cit.25199.1.S1_at	12.6103	#N/A	protein	7.70192e-72	0.582	F:molecular_function; P:biological_process; C:cellular_component
Cit.30534.1.S1_s_at	12.6103	#N/A	5 start site is	5.83208e-14	0.556316	C:endomembrane system; F:kinase activity; F:molecular_function; C:cell wall; P:biological_process; C:extracellular region
Cit.1390.1.S1_s_at	12.5945	#N/A	xylem serine proteinase 1	0	0.7555	F:identical protein binding; C:plant-type cell wall; F:serine-type endopeptidase activity; C:cytoplasmic membrane-bounded vesicle; P:mucilage metabolic process during seed coat development; P:mucilage extrusion from seed coat; P:proteolysis; P:negative regulation of catalytic activity; C:apoplast
Cit.22763.1.S1_s_at	12.4688	#N/A	ap2 erf domain-containing transcription factor	1.47507e-34	0.681	P:defense response; P:jasmonic acid mediated signaling pathway; P:regulation of transcription, DNA-dependent; F:transcription activator activity; F:transcription factor activity; C:nucleus; P:ethylene mediated signaling pathway
Cit.7044.1.S1_at	12.3762	#N/A	protein	2.70732e-69	0.7565	F:lyase activity; F:transferase activity
Cit.30841.1.S1_s_at	12.3609	#N/A	glycosyl hydrolase family 1 protein	9.1476e-101	0.874	F:cellobiose glucosidase activity; C:cytosolic ribosome; C:plant-type cell wall; P:carbohydrate metabolic process; F:cation binding; C:cytoplasmic membrane-bounded vesicle; F:amygdalin beta-glucosidase activity; F:beta-mannosidase activity; F:esculin beta-glucosidase activity; F:4-methylumbelliferyl-beta-D-glucopyranoside beta-glucosidase activity; F:beta-glucosidase activity; F:beta-gentiobiose …
Cit.4771.1.S1_s_at	12.0919	#N/A	mta sah	6.33959e-113	0.649	C:plant-type cell wall; F:aminoacyl-tRNA hydrolase activity; P:response to wounding; C:cytoplasmic membrane-bounded vesicle; P:nucleoside metabolic process; P:translation
Cit.11394.1.S1_s_at	12.0337	#N/A	protein	1.59566e-86	0.789	F:lactoylglutathione lyase activity; F:transferase activity
Cit.24017.1.S1_at	12.0192	#N/A	cytochrome	5.65809e-38	0.7075	F:monooxygenase activity; F:iron ion binding; C:membrane
Cit.25617.1.S1_s_at	11.9474	#N/A	protein	5.39286e-16	0.7935	C:cytoplasm; F:receptor activity; F:protein binding; C:nucleus; P:abscisic acid mediated signaling pathway; F:abscisic acid binding
Cit.7647.1.S1_at	11.919	#N/A	type-a response regulator	2.95566e-69	0.8365	F:two-component response regulator activity; P:two-component signal transduction system (phosphorelay); P:regulation of transcription, DNA-dependent; P:circadian rhythm; F:protein binding; P:cytokinin mediated signaling pathway; P:response to stress; C:nucleus
Cit.31980.1.S1_at	11.7647	#N/A	conserved hypothetical protein [Ricinus communis]	3.77926e-17	0.6375
Cit.9706.1.S1_s_at	11.7647	#N/A	beta- -glucanase	3.33912e-177	0.7795	P:carbohydrate metabolic process; C:extracellular region; P:response to stimulus; F:glucan endo-1,3-beta-D-glucosidase activity; F:cation binding
Cit.8584.1.S1_s_at	11.5741	#N/A	pathogenesis-related protein 1	3.35301e-54	0.793	C:extracellular region
Cit.858.1.S1_s_at	11.3766	#N/A	peroxidase 12	6.94489e-125	0.7855	C:plant-type cell wall; C:vacuole; P:response to oxidative stress; F:heme binding; P:oxidation reduction; F:peroxidase activity; C:membrane
Cit.7991.1.S1_x_at	11.1235	#N/A	miraculin-like protein 2	5.02594e-111	0.6585	F:endopeptidase inhibitor activity
Cit.4159.1.S1_s_at	11.0988	#N/A	type-a response regulator	3.24121e-61	0.873	F:two-component response regulator activity; P:two-component signal transduction system (phosphorelay); P:response to red light; P:embryonic development ending in seed dormancy; P:regulation of circadian rhythm; P:regulation of transcription, DNA-dependent; F:protein binding; F:kinase activity; C:cytoplasm; P:red or far-red light signaling pathway; P:cytokinin mediated signaling pathway; P:respon…
Cit.30005.1.S1_at	11.0375	#N/A	oligopeptide transporter opt family	6.07932e-135	0.9075	P:transmembrane transport; P:oligopeptide transport; F:oligopeptide transporter activity
Cit.10047.1.S1_s_at	10.8696	#N/A	protein	4.2858e-87	0.7135	P:biological_process; C:cellular_component
Cit.30798.1.S1_at	10.8696	#N/A	peroxidase precursor	1.52577e-112	0.758	F:metal ion binding; P:response to oxidative stress; F:oxidoreductase activity; P:metabolic process
Cit.38179.1.S1_at	10.8696	#N/A	glycosyl hydrolase family 38 protein	6.07745e-36	0.9255	C:plant-type cell wall; C:vacuole; F:alpha-mannosidase activity; F:carbohydrate binding; C:plasma membrane; P:mannose metabolic process; F:zinc ion binding; C:apoplast
Cit.26663.1.S1_s_at	10.8225	#N/A	protein	1.09506e-71	0.7745	P:jasmonic acid metabolic process; F:hydroxyjasmonate sulfotransferase activity; P:response to jasmonic acid stimulus; F:alcohol sulfotransferase activity
Cit.12549.1.S1_s_at	10.7991	#N/A	cysteine proteinase	1.45194e-116	0.734	C:plant-type vacuole; F:oxidoreductase activity; P:proteolysis; P:developmental programmed cell death; F:cysteine-type peptidase activity
Cit.30410.1.S1_at	10.7411	#N/A	auxin-repressed protein arp1	3.21799e-60	0.8155	F:endopeptidase inhibitor activity
Cit.753.1.S1_x_at	10.6045	#N/A	wound-induced protein win1	5.13811e-51	0.834	P:defense response to bacterium; F:chitinase activity; P:chitin catabolic process; P:defense response to fungus; F:chitin binding; P:cell wall macromolecule catabolic process
Cit.9568.1.S1_s_at	10.5374	#N/A	protein	1.76214e-133	0.7805	C:plant-type cell wall
Cit.11691.1.S1_at	10.4603	#N/A	protein	6.04132e-44	0.7645	P:oxidation reduction; F:calcium ion binding; F:2-alkenal reductase activity
Cit.30208.1.S1_at	10.4167	#N/A	hydrolyzing o-glycosyl	1.81466e-103	0.907	P:carbohydrate metabolic process; F:beta-glucosidase activity
Cit.4893.1.S1_s_at	10.3842	#N/A	atp binding	2.84883e-89	0.883	C:plant-type cell wall; C:Golgi apparatus; C:plasma membrane
Cit.15509.1.S1_at	10.3734	#N/A	cortical cell delineating protein expressed	8.69471e-18	0.6905	P:lipid transport; C:cytoplasmic membrane-bounded vesicle; F:lipid binding
Cit.17220.1.S1_s_at	10.1937	#N/A	leucine-rich repeat receptor-like protein kinase	2.70606e-17	0.8185	P:auxin biosynthetic process; F:receptor activity; P:protein amino acid phosphorylation; F:oxidoreductase activity; C:cytoplasmic membrane-bounded vesicle; F:protein binding; F:protein tyrosine kinase activity; P:oxidation reduction; F:ATP binding; C:integral to membrane; F:protein serine/threonine kinase activity
Cit.14153.1.S1_s_at	10.0301	#N/A	---NA---
Cit.4104.1.S1_s_at	9.9108	#N/A	zinc finger (c3hc4-type ring finger) family protein	0	0.6885	F:zinc ion binding; F:protein binding
Cit.950.1.S1_s_at	9.90099	#N/A	protein	6.09765e-36	0.837	P:lipid transport; P:metabolic process; F:catalytic activity; F:lipid binding
Cit.6340.1.S1_s_at	9.80392	#N/A	rna binding	2.58792e-45	0.648462	F:zinc ion binding; F:nucleotide binding; F:RNA binding
Cit.1441.1.S1_at	9.67118	#N/A	3 -n-debenzoyl-2 -deoxytaxol n-	2.7915e-44	0.58	F:transferase activity
Cit.25122.1.S1_s_at	9.65251	#N/A	endo-beta- -glucanase	1.92283e-66	0.804	P:carbohydrate metabolic process; P:response to stimulus; F:glucan endo-1,3-beta-D-glucosidase activity; F:cation binding
Cit.6043.1.S1_at	9.57854	#N/A	hd domain class transcription factor	3.47362e-74	0.665	F:sequence-specific DNA binding; F:transcription factor activity; C:nucleus; P:regulation of transcription, DNA-dependent
Cit.11965.1.S1_at	9.47867	#N/A	cytochrome p450	0	0.821	C:microsome; C:cytoplasmic membrane-bounded vesicle; F:electron carrier activity; F:heme binding; F:fatty acid (omega-1)-hydroxylase activity; F:oxygen binding; F:aromatase activity; P:electron transport chain
Cit.290.1.S1_x_at	9.47867	#N/A	glycine-rich protein	9.82227e-12	1
Cit.13606.1.S1_at	9.38967	#N/A	peroxidase precursor	8.54016e-95	0.842	C:endomembrane system; P:hydrogen peroxide catabolic process; F:heme binding; P:oxidation reduction; F:peroxidase activity; C:extracellular region
Cit.22234.1.S1_s_at	9.34579	#N/A	glycosyl hydrolase family 3 protein	9.96279e-91	0.9085	P:carbohydrate metabolic process; C:membrane; C:plant-type cell wall; F:beta-glucosidase activity
Cit.5139.1.S1_s_at	9.24214	#N/A	bhlh transcription factor	1.24315e-49	0.627	F:transcription regulator activity; C:intracellular membrane-bounded organelle
Cit.1200.1.S1_s_at	9.2081	#N/A	thaumatin-like protein	5.04243e-99	0.818	C:extracellular region; P:defense response to fungus; P:killing of cells of another organism
Cit.7052.1.S1_at	9.04977	#N/A	conserved hypothetical protein [Ricinus communis]	8.01912e-79	0.741667
Cit.72.1.S1_s_at	8.98473	#N/A	miraculin-like protein 2	2.61223e-97	0.6095	F:endopeptidase inhibitor activity
Cit.22311.1.S1_s_at	8.87311	#N/A	acidic chitinase	2.10522e-70	0.815	F:chitinase activity; C:vacuole; P:chitin catabolic process; F:cation binding; F:lysozyme activity
Cit.9664.1.S1_s_at	8.86525	#N/A	5 start site is	4.27252e-19	0.5575	C:endomembrane system; F:kinase activity; F:molecular_function; C:cell wall; P:biological_process; C:extracellular region
Cit.21325.1.S1_s_at	8.84956	#N/A	protein	2.48082e-13	0.701667
Cit.15463.1.S1_s_at	8.84173	#N/A	structural constituent of cell	2.52973e-05	0.69	F:structural constituent of cell wall
Cit.28980.1.S1_s_at	8.80282	#N/A	protein	2.69123e-55	0.796	F:pectinesterase activity; P:cell wall modification; C:extracellular region; F:aspartyl esterase activity; C:cell wall; P:cellular cell wall organization; F:enzyme inhibitor activity
Cit.35493.1.S1_s_at	8.73362	#N/A	---NA---
Cit.14715.1.S1_s_at	8.68056	#N/A	acid invertase	5.00783e-107	0.815	F:beta-fructofuranosidase activity; P:carbohydrate metabolic process
Cit.31377.1.S1_at	8.68056	#N/A	nac domain-containing	2.2407e-84	0.8945	F:DNA binding; P:regulation of transcription
Cit.5201.1.S1_at	8.66551	#N/A	gh3 family protein	0	0.897	F:indole-3-acetic acid amido synthetase activity; P:auxin homeostasis; P:response to auxin stimulus
Cit.29880.1.S1_at	8.52515	#N/A	atp binding	5.77569e-110	0.8405	P:auxin biosynthetic process; C:chloroplast envelope; F:ATPase activity; F:protein binding; F:ATP:ADP antiporter activity; F:ATP binding; P:response to abscisic acid stimulus; C:membrane; C:endoplasmic reticulum; P:cell division
Cit.8609.1.S1_x_at	8.48896	#N/A	lectin precursor	7.89796e-140	0.4915	F:transferase activity; F:sugar binding
Cit.14161.1.S1_at	8.4246	#N/A	amp dependent	2.01413e-148	0.719	C:peroxisome; P:metabolic process; F:ligase activity; F:AMP binding
Cit.9059.1.S1_s_at	8.40336	#N/A	pectin methylesterase	0	0.862	F:pectinesterase activity; P:cell wall modification; C:plant-type cell wall; C:cytoplasm; C:apoplast; F:aspartyl esterase activity; P:response to nematode; P:cellular cell wall organization; F:enzyme inhibitor activity
Cit.38488.1.S1_at	8.24402	#N/A	protein	1.85153e-31	0.7265	F:zinc ion binding; F:protein binding
Cit.6756.1.S1_at	8.23045	#N/A	protein	0	0.837	F:pectinesterase activity; P:cell wall modification; C:extracellular region; C:membrane; C:plant-type cell wall; F:aspartyl esterase activity; P:cellular cell wall organization; F:enzyme inhibitor activity
Cit.11172.1.S1_s_at	8.22368	#N/A	pectinesterase like protein	8.51811e-110	0.8225	C:plant-type cell wall; F:copper ion binding; C:cytoplasmic membrane-bounded vesicle; F:L-ascorbate oxidase activity; P:oxidation reduction; F:pectinesterase activity
Cit.25191.1.S1_s_at	8.19001	#N/A	protein	7.26994e-58	0.7525	C:mitochondrion; P:proteolysis; F:DNA binding; F:aspartic-type endopeptidase activity
Cit.20498.1.S1_at	8.15661	#N/A	predicted protein [Populus trichocarpa]	4.32671e-05	0.88
Cit.18714.1.S1_s_at	8.14332	#N/A	---NA---
Cit.4407.1.S1_s_at	8.13008	#N/A	unnamed protein product [Vitis vinifera]	2.25829e-06	0.6475
Cit.30081.1.S1_at	8.1103	#N/A	multidrug resistance	9.66389e-27	0.801	P:drug transmembrane transport; C:membrane; F:antiporter activity; F:drug transmembrane transporter activity
Cit.6020.1.S1_at	8.09061	#N/A	protein	4.68065e-52	0.59	F:molecular_function; P:biological_process; C:cellular_component
Cit.30165.1.S1_at	8.05153	#N/A	protein	5.67415e-47	0.556	F:molecular_function; F:receptor activity; P:biological_process; C:cellular_component
Cit.38812.1.S1_at	7.96813	#N/A	predicted protein [Populus trichocarpa]	1.98489e-10	0.5375
Cit.34853.1.S1_at	7.95545	#N/A	---NA---
Cit.2945.1.S1_s_at	7.93651	#N/A	endo-beta- -glucanase	0	0.8775	C:extracellular region; F:carbohydrate binding; P:carbohydrate metabolic process; F:cellulase activity
Cit.580.1.S1_x_at	7.89266	#N/A	wound-induced protein win1	1.06152e-50	0.834	P:defense response to bacterium; F:chitinase activity; P:chitin catabolic process; P:defense response to fungus; F:chitin binding; P:cell wall macromolecule catabolic process
Cit.935.1.S1_at	7.83699	#N/A	rhicadhesin receptor	6.84764e-55	0.6605	F:metal ion binding; F:oxidoreductase activity; C:cytoplasmic membrane-bounded vesicle; P:metabolic process
Cit.8801.1.S1_s_at	7.8064	#N/A	nitrilase-associated protein	4.45977e-18	0.686	F:molecular_function; P:biological_process
Cit.14449.1.S1_at	7.73395	#N/A	protein	1.2649e-72	0.829	C:cytoplasm; F:receptor activity; F:protein binding; C:nucleus; P:abscisic acid mediated signaling pathway; F:abscisic acid binding
Cit.4503.1.S1_at	7.60456	#N/A	protein	8.02726e-73	0.738	F:tetrapyrrole binding; P:chloroplast-nucleus signaling pathway; P:chlorophyll biosynthetic process; F:enzyme binding; P:positive regulation of catalytic activity; C:chloroplast
Cit.4810.1.S1_at	7.51315	#N/A	ethylene-responsive transcription factor	2.61533e-62	0.7955	P:defense response; P:jasmonic acid mediated signaling pathway; P:regulation of transcription, DNA-dependent; F:transcription activator activity; F:transcription factor activity; C:nucleus; P:ethylene mediated signaling pathway
Cit.17173.1.S1_s_at	7.49625	#N/A	urease accessory protein g	9.35551e-123	0.9555	P:nitrogen compound metabolic process; P:positive regulation of metalloenzyme activity; C:cytoplasm; F:ATP binding; F:nickel ion binding
Cit.7702.1.S1_at	7.49064	#N/A	bet v i allergen	2.61522e-58	0.625	P:response to biotic stimulus; P:defense response
Cit.13817.1.S1_at	7.47943	#N/A	PREDICTED: hypothetical protein [Vitis vinifera]	7.32647e-82	0.784	F:catalytic activity; P:metabolic process
Cit.4216.1.S1_s_at	7.47943	#N/A	fad binding domain containing expressed	1.48519e-158	0.726	P:oxidation reduction; F:monooxygenase activity
Cit.30455.1.S1_s_at	7.46826	#N/A	rnase e: endoribonuclease for rrna processing and mrna degradation member of the degradosome involved in the production of	0.000272347	0.62
Cit.26718.1.S1_s_at	7.46269	#N/A	eukaryotic translation elongation	4.58411e-60	0.963	F:translation elongation factor activity; F:GTP binding; P:ubiquitin-dependent protein catabolic process; F:GTPase activity
Cit.23189.1.S1_at	7.44048	#N/A	white-brown-complex abc transporter family	8.42142e-95	0.8335	P:auxin biosynthetic process; P:transport; F:ATP binding; C:integral to membrane; F:phosphonate transmembrane-transporting ATPase activity
Cit.15616.1.S1_at	7.4129	#N/A	bzip protein	2.70118e-109	0.8665	F:DNA binding; C:plasma membrane
Cit.8463.1.S1_at	7.38552	#N/A	protease inhibitor	5.29407e-17	0.8105	P:response to wounding; P:defense response to fungus; C:cell wall; F:serine-type endopeptidase inhibitor activity; F:peptidase activity
Cit.30157.1.S1_at	7.3692	#N/A	protein	2.74977e-29	0.775
Cit.14897.1.S1_at	7.34754	#N/A	serine threonine protein	0	0.9125	P:protein amino acid phosphorylation; C:plasma membrane; F:protein binding; F:ATP binding; C:nucleus; F:protein serine/threonine kinase activity
Cit.19860.1.S1_s_at	7.27802	#N/A	mip pip subfamily	4.01645e-65	0.887	P:transmembrane transport; C:integral to membrane; F:transporter activity
Cit.15242.1.S1_at	7.22543	#N/A	class iv chitinase	1.1699e-98	0.8365	F:chitinase activity; F:chitin binding; P:cell wall macromolecule catabolic process; P:chitin catabolic process
Cit.40325.1.S1_s_at	7.1582	-39.733	coronatine-induced protein 1	7.00437e-55	0.635	P:chlorophyll catabolic process; P:response to stress; C:intracellular membrane-bounded organelle; F:chlorophyllase activity
Cit.17853.1.S1_s_at	7.12758	#N/A	pectate lyase family protein	0	0.8855	F:pectate lyase activity; C:endomembrane system; C:membrane
Cit.5495.1.S1_at	7.12758	#N/A	ethphon-induced protein	1.75147e-22	0.8	F:molecular_function; P:biological_process; C:cellular_component
Cit.3925.1.S1_s_at	7.12251	#N/A	nucleolar protein gar2-related	0	0.7705	F:molecular_function; P:biological_process; C:cellular_component
Cit.9844.1.S1_s_at	7.11238	#N/A	mip tip subfamily	6.78354e-112	0.922	P:transmembrane transport; C:integral to membrane; F:transporter activity
Cit.22667.1.S1_at	7.08717	#N/A	udp-	1.72805e-68	0.8175	F:anthocyanidin 3-O-glucosyltransferase activity; F:trans-zeatin O-beta-D-glucosyltransferase activity; P:brassinosteroid metabolic process; F:quercetin 4'-O-glucosyltransferase activity; F:cis-zeatin O-beta-D-glucosyltransferase activity; F:quercetin 7-O-glucosyltransferase activity
Cit.5836.1.S1_s_at	7.08215	#N/A	---NA---
Cit.18045.1.S1_s_at	7.07714	#N/A	ap2 erf domain-containing transcription factor	5.72328e-39	0.6475	F:transcription factor activity; C:nucleus; P:regulation of transcription, DNA-dependent
Cit.17701.1.S1_s_at	7.05219	#N/A	pectin methylesterase	2.55638e-18	0.8885	F:pectinesterase activity; P:cell wall modification; C:extracellular region; F:aspartyl esterase activity; C:cell wall; P:cellular cell wall organization; F:enzyme inhibitor activity
Cit.30600.1.S1_s_at	7.04225	#N/A	carboxyl-terminal peptidase	5.69863e-75	0.9395	C:endomembrane system; C:cytoplasmic membrane-bounded vesicle
Cit.14663.1.S1_at	7.03235	#N/A	auxin-induced protein	4.13357e-17	0.783	C:membrane
Cit.4857.1.S1_s_at	6.96379	#N/A	protein	2.99348e-50	0.7835	C:chloroplast thylakoid membrane
Cit.13547.1.S1_s_at	6.93001	#N/A	fasciclin-like arabinogalactan protein 9	1.21848e-140	0.782	C:anchored to membrane; P:multidimensional cell growth; F:polysaccharide binding; P:response to stress; P:cell adhesion; C:external side of plasma membrane; F:protein binding
Cit.32792.1.S1_at	6.93001	#N/A	---NA---
Cit.40012.1.S1_at	6.86813	#N/A	tcp family transcription	6.69026e-24	0.9715	P:regulation of transcription; F:transcription factor activity; C:chloroplast
Cit.10653.1.S1_s_at	6.85871	#N/A	xylem serine proteinase 1	1.09253e-79	0.7765	F:identical protein binding; C:plant-type cell wall; F:serine-type endopeptidase activity; P:mucilage metabolic process during seed coat development; P:mucilage extrusion from seed coat; P:proteolysis; P:negative regulation of catalytic activity; C:apoplast
Cit.30654.1.S1_s_at	6.85871	#N/A	protein	4.33069e-83	0.902	F:zinc ion binding; P:oxidation reduction; F:alcohol dehydrogenase (NAD) activity
Cit.21570.1.S1_s_at	6.84932	#N/A	---NA---
Cit.17456.1.S1_at	6.78426	#N/A	cytochrome p450 79a2	2.75409e-45	0.7605	F:monooxygenase activity; F:iron ion binding; C:endoplasmic reticulum; C:membrane part
Cit.6076.1.S1_s_at	6.77966	#N/A	metal ion binding	7.74276e-65	0.8245	P:metal ion transport; F:metal ion binding
Cit.18726.1.S1_at	6.7659	#N/A	amine oxidase	4.30997e-21	0.7595	C:endomembrane system; F:copper ion binding; P:oxidation reduction; F:amine oxidase activity; F:quinone binding; P:amine metabolic process
Cit.8767.1.S1_at	6.76133	#N/A	heavy-metal-associated domain-containing expressed	6.31972e-21	0.9425	P:metal ion transport; C:cytoplasmic membrane-bounded vesicle; F:metal ion binding
Cit.6364.1.S1_s_at	6.75676	#N/A	peptidase m	5.90073e-100	0.8635	P:auxin biosynthetic process; C:endomembrane system; P:innate immune response; P:apoptosis; C:intrinsic to membrane; F:ATP binding; P:signal transduction; F:nucleoside-triphosphatase activity; F:transmembrane receptor activity
Cit.14250.1.S1_at	6.71592	#N/A	acid phosphatase 1	3.1838e-110	0.7265	C:vacuole; C:plant-type cell wall; F:acid phosphatase activity; C:chloroplast; C:plasma membrane
Cit.17917.1.S1_at	6.70241	#N/A	protein	2.06485e-30	0.578
Cit.29478.1.S1_s_at	6.66667	#N/A	cytochrome	1.62508e-143	0.6945	F:monooxygenase activity; F:iron ion binding
Cit.5132.1.S1_at	6.65779	#N/A	integral membrane family protein	3.21374e-66	0.759	F:protein binding; C:integral to membrane
Cit.1827.1.S1_at	6.64011	#N/A	peroxidase	1.34155e-179	0.804	P:hydrogen peroxide catabolic process; F:heme binding; P:oxidation reduction; F:peroxidase activity; C:extracellular region
Cit.9667.1.S1_at	6.62252	#N/A	5 start site is	3.20072e-18	0.5465	C:endomembrane system; F:kinase activity; F:molecular_function; C:cell wall; P:biological_process; C:extracellular region
Cit.29872.1.S1_at	6.60939	#N/A	protein	4.03697e-123	0.761	F:carbohydrate binding; F:aldose 1-epimerase activity; P:galactose metabolic process
Cit.21573.1.S1_at	6.57895	#N/A	multidrug resistance protein abc transporter family	3.33721e-17	0.936	P:transmembrane transport; P:auxin biosynthetic process; F:xenobiotic-transporting ATPase activity; C:integral to membrane; F:chlorophyll catabolite transmembrane transporter activity; P:oxidation reduction; F:2-alkenal reductase activity; C:vacuolar membrane; F:ATP binding; F:peptide-transporting ATPase activity; F:glutathione S-conjugate-exporting ATPase activity; C:plasma membrane; C:apoplast
Cit.18272.1.S1_at	6.45161	#N/A	protein	1.98889e-42	0.66	P:protein folding; F:unfolded protein binding; F:heat shock protein binding; C:plastid
Cit.30441.1.S1_at	6.45161	#N/A	translationally controlled tumor protein	7.60423e-47	0.854	C:cytoplasm
Cit.9570.1.S1_at	6.41026	#N/A	protein	1.88771e-133	0.784	C:plant-type cell wall
Cit.40017.1.S1_s_at	6.36132	#N/A	tcp family transcription	1.11135e-25	0.9725	P:regulation of transcription; F:transcription factor activity; C:chloroplast
Cit.21723.1.S1_s_at	6.35324	#N/A	1-aminocyclopropane-1-carboxylate oxidase	9.34373e-29	0.855	F:metal ion binding; P:ethylene biosynthetic process; P:ripening; F:L-ascorbic acid binding; P:response to stress; F:obs-aminocyclopropane-1-carboxylate oxidase activity; P:oxidation reduction
Cit.13455.1.S1_s_at	6.34921	#N/A	xyloglucan endotransglycosylase	7.99188e-164	0.9305	F:hydrolase activity, hydrolyzing O-glycosyl compounds; P:cellular glucan metabolic process; C:apoplast; C:cell wall; F:xyloglucan:xyloglucosyl transferase activity
Cit.20988.1.S1_s_at	6.34921	#N/A	ethylene response factor 10	3.49955e-07	0.696	P:regulation of transcription, DNA-dependent; P:transcription; P:regulation of transcription; F:DNA binding; F:transcription factor activity; C:nucleus
Cit.23827.1.S1_at	6.34921	#N/A	at1g68400 t2e12_5	1.43437e-45	0.6195	P:protein amino acid phosphorylation; C:plasma membrane; F:protein binding; F:protein kinase activity; F:ATP binding; C:integral to membrane
Cit.11159.1.S1_s_at	6.32511	#N/A	cytochrome p450	6.19842e-165	0.7745	F:heme binding; P:oxidation reduction; F:monooxygenase activity; F:electron carrier activity; F:oxygen binding
Cit.29336.1.S1_x_at	6.30915	#N/A	plasma membrane intrinsic protein	3.51327e-40	0.9605	C:vacuole; C:anchored to plasma membrane; P:transmembrane transport; C:integral to membrane; F:water channel activity; C:nucleus
Cit.38047.1.S1_at	6.27353	#N/A	---NA---
Cit.30987.1.S1_at	6.26174	#N/A	glutamate-gated kainate-type ion channel receptor subunit 5	1.79562e-57	0.751	P:cellular calcium ion homeostasis; F:extracellular-glutamate-gated ion channel activity; P:ion transport; F:ionotropic glutamate receptor activity; C:integral to membrane; C:outer membrane-bounded periplasmic space; F:intracellular ligand-gated ion channel activity; P:response to light stimulus
Cit.610.1.S1_x_at	6.26174	#N/A	plasma membrane intrinsic protein	2.13661e-144	0.9265	P:transmembrane transport; C:integral to membrane; F:transporter activity
Cit.20487.1.S1_at	6.25782	#N/A	nadph-dependent codeinone reductase-like protein	1.2006e-25	0.7785	P:oxidation reduction; F:6'-deoxychalcone synthase activity; F:oxidoreductase activity; F:acyltransferase activity
Cit.9768.1.S1_s_at	6.23053	#N/A	aspartyl protease family protein	0	0.775	C:membrane; C:cytoplasmic membrane-bounded vesicle; C:plant-type cell wall; P:proteolysis; F:aspartic-type endopeptidase activity
Cit.31497.1.S1_at	6.18047	#N/A	major intrinsic	1.6469e-63	0.8945	P:arsenite transport; P:response to arsenic; P:nodulation; P:transmembrane transport; C:peribacteroid membrane; F:arsenite transmembrane transporter activity; C:integral to membrane; F:water channel activity
Cit.21302.1.S1_s_at	6.17284	#N/A	alcohol dehydrogenase	3.21139e-29	0.8725	F:UDP-glucose 6-dehydrogenase activity; C:cytoplasm; P:oxidation reduction; F:S-(hydroxymethyl)glutathione dehydrogenase activity; F:zinc ion binding; F:alcohol dehydrogenase (NAD) activity
Cit.7494.1.S1_at	6.16143	#N/A	protein	1.46013e-118	0.7315	F:carboxy-lyase activity
Cit.3801.1.S1_s_at	6.15006	#N/A	integral membrane	9.26452e-72	0.807	C:plasma membrane
Cit.21112.1.S1_s_at	6.13121	#N/A	at1g79260 yup8h12r_40	6.16302e-69	0.7965	F:molecular_function; P:biological_process; P:transport; C:cellular_component
Cit.30695.1.S1_s_at	6.11247	#N/A	ethylene-forming enzyme	7.14155e-148	0.746	P:oxidation reduction; F:flavonol synthase activity
Cit.25290.1.S1_s_at	6.10501	#N/A	ring-h2 finger protein	4.59055e-55	0.7685	F:zinc ion binding; F:protein binding
Cit.30473.1.S1_s_at	6.09013	#N/A	catechol o-methyltransferase	3.07952e-106	0.7505	F:caffeate O-methyltransferase activity; F:protein dimerization activity
Cit.24698.1.S1_s_at	6.06796	#N/A	---NA---
Cit.30299.1.S1_at	6.06796	#N/A	cytochrome p450	5.89176e-25	0.7665	F:oxidoreductase activity, acting on paired donors, with incorporation or reduction of molecular oxygen, NADH or NADPH as one donor, and incorporation of one atom of oxygen; P:glucosinolate biosynthetic process; F:electron carrier activity; F:heme binding; P:oxidation reduction; F:oxygen binding
Cit.3390.1.S1_at	6.05327	#N/A	protein	0	0.9165	P:response to bacterium; P:DNA mediated transformation; F:cellulose synthase (UDP-forming) activity; F:mannan synthase activity
Cit.28027.1.S1_at	6.03865	#N/A	33 kda secretory protein	3.71541e-94	0.7295	C:endomembrane system; C:cytoplasmic membrane-bounded vesicle
Cit.13706.1.S1_at	6.02773	#N/A	protein	1.67207e-77	0.8815	C:cytosol; C:nucleus; C:plasma membrane
Cit.24044.1.S1_s_at	6.01685	#N/A	#NAME?	5.89418e-56	0.793	P:protein folding; P:response to stress; C:nucleus; F:heat shock protein binding; C:plastid
Cit.14112.1.S1_at	5.98444	#N/A	predicted protein [Populus trichocarpa]	7.68903e-38	0.5775	F:molecular_function; P:biological_process; C:cellular_component
Cit.31404.1.S1_s_at	5.97015	#N/A	---NA---
Cit.20839.1.S1_s_at	5.96659	#N/A	---NA---
Cit.15506.1.S1_at	5.96303	#N/A	glucosyl transferase	2.97665e-90	0.702	F:quercetin 4'-O-glucosyltransferase activity; F:cis-zeatin O-beta-D-glucosyltransferase activity; P:brassinosteroid metabolic process; P:response to UV-B; F:quercetin 3-O-glucosyltransferase activity; F:quercetin 7-O-glucosyltransferase activity; F:trans-zeatin O-beta-D-glucosyltransferase activity; P:flavonol biosynthetic process
Cit.5457.1.S1_at	5.95948	#N/A	predicted protein [Populus trichocarpa]	2.69869e-21	0.6325	C:transcription factor complex; F:transcription factor activity; C:nucleus; F:DNA binding; F:molecular_function; C:cellular_component; P:regulation of transcription, DNA-dependent; P:transcription; P:biological_process; P:regulation of transcription
Cit.5929.1.S1_s_at	5.95238	#N/A	---NA---
Cit.9204.1.S1_s_at	5.94177	#N/A	adp-glucose pyrophosphorylase small subunit	0	0.964	P:glycogen biosynthetic process; F:ATP binding; P:starch biosynthetic process; C:chloroplast; F:glucose-1-phosphate adenylyltransferase activity
Cit.35636.1.S1_s_at	5.90319	#N/A	protein	3.18345e-68	0.692	F:binding; F:protein kinase activity; P:cellular metabolic process
Cit.29356.1.S1_x_at	5.87889	-10.9542	miraculin-like protein 2	2.56598e-111	0.649	F:endopeptidase inhibitor activity
Cit.11286.1.S1_at	5.87199	#N/A	e3 ubiquitin-protein ligase rnf149-like	1.15656e-17	0.6055	F:binding
Cit.39029.1.S1_at	5.85823	#N/A	dna binding	1.01088e-46	0.6865	F:transcription regulator activity
Cit.11721.1.S1_s_at	5.84795	#N/A	receptor protein kinase	0	0.82	P:inflorescence morphogenesis; P:polarity specification of adaxial/abaxial axis; P:regulation of cell adhesion; P:regulation of cell division; P:auxin biosynthetic process; F:protein serine/threonine kinase activity; P:stomatal complex morphogenesis; C:mitochondrion; C:integral to membrane; P:defense response to bacterium; F:transmembrane receptor protein kinase activity; P:oxidation reduction; P…
Cit.6354.1.S1_at	5.83771	#N/A	nucellin-like protein	1.26274e-129	0.691	C:plant-type cell wall; F:hydrolase activity
Cit.6565.1.S1_s_at	5.78704	#N/A	protein	5.37226e-63	0.6385	F:molecular_function; P:biological_process; C:cellular_component
Cit.29405.1.S1_s_at	5.78369	#N/A	xylem serine proteinase 1	4.56777e-100	0.707	C:plant-type cell wall; P:negative regulation of catalytic activity; P:proteolysis; F:identical protein binding; F:serine-type endopeptidase activity
Cit.1691.1.S1_s_at	5.76701	#N/A	seh1-like protein	3.44954e-145	0.78	C:heterotrimeric G-protein complex; F:nucleotide binding
Cit.31330.1.S1_at	5.75705	#N/A	nadph oxidase	1.51229e-147	0.901	F:NAD(P)H oxidase activity; F:electron carrier activity; P:negative regulation of programmed cell death; F:iron ion binding; P:defense response to fungus; P:oxidation reduction; F:calcium ion binding; F:peroxidase activity; C:integral to membrane; F:FAD binding; P:response to heat; P:oxygen and reactive oxygen species metabolic process
Cit.12519.1.S1_s_at	5.7241	#N/A	protein	1.05812e-92	0.855	P:metabolic process; F:catalytic activity; C:chloroplast stroma
Cit.16693.1.S1_at	5.66893	#N/A	protein	6.78881e-51	0.6985	F:molecular_function; P:biological_process; C:cellular_component
Cit.19517.1.S1_x_at	5.6338	#N/A	protein	3.52392e-37	0.983	C:ribosome; F:structural constituent of ribosome; P:translation
Cit.16972.1.S1_x_at	5.62114	#N/A	aquaporin	2.45339e-44	0.9565	C:vacuole; C:anchored to plasma membrane; P:transmembrane transport; C:integral to membrane; F:water channel activity; C:nucleus
Cit.2910.1.S1_at	5.62114	#N/A	protein	1.75446e-56	0.8165	C:membrane; F:binding; C:chloroplast; P:response to oxidative stress
Cit.8578.1.S1_at	5.58659	-5.5614	plastid ribulose- -bisphosphate carboxylase oxygenase small subunit	3.40537e-37	0.9225	P:reductive pentose-phosphate cycle; F:ribulose-bisphosphate carboxylase activity; F:monooxygenase activity; P:photorespiration; P:oxidation reduction; C:chloroplast
Cit.5137.1.S1_s_at	5.55247	#N/A	methyltransferase type 11	4.93184e-130	0.667	P:metabolic process; C:plasma membrane; F:methyltransferase activity
Cit.20309.1.S1_s_at	5.5371	#N/A	gsr2_arath ame: full=uncharacterized protein at2g40430	1.3497e-32	0.836	C:mitochondrion
Cit.13579.1.S1_s_at	5.52792	#N/A	hydroxyproline-rich glycoprotein family protein	2.86777e-57	0.6835	C:plasma membrane
Cit.33707.1.S1_at	5.50661	#N/A	protein	4.27548e-30	0.873	F:molecular_function; P:biological_process; C:cellular_component
Cit.11964.1.S1_s_at	5.50358	#N/A	cytochrome p450	0	0.817	C:microsome; C:cytoplasmic membrane-bounded vesicle; F:electron carrier activity; F:heme binding; F:fatty acid (omega-1)-hydroxylase activity; F:oxygen binding; F:aromatase activity; P:electron transport chain
Cit.17220.1.S1_at	5.50358	#N/A	leucine-rich repeat receptor-like protein kinase	2.70606e-17	0.8185	P:auxin biosynthetic process; F:receptor activity; P:protein amino acid phosphorylation; F:oxidoreductase activity; C:cytoplasmic membrane-bounded vesicle; F:protein binding; F:protein tyrosine kinase activity; P:oxidation reduction; F:ATP binding; C:integral to membrane; F:protein serine/threonine kinase activity
Cit.35442.1.S1_x_at	5.50358	-26.3034	miraculin-like protein 2	8.61461e-108	0.6595	F:endopeptidase inhibitor activity
Cit.3767.1.S1_at	5.47945	#N/A	auxin influx carrier protein	0	0.927	P:positive gravitropism; F:auxin influx transmembrane transporter activity; C:integral to membrane; F:symporter activity; P:auxin polar transport; F:amino acid transmembrane transporter activity; C:cell surface; C:endosome; F:auxin binding; P:lateral root formation; P:root cap development; P:root hair cell differentiation; P:response to ethylene stimulus; P:establishment of planar polarity; P:aux…
Cit.6493.1.S1_at	5.44662	#N/A	predicted protein [Populus trichocarpa]	4.86672e-42	0.604	F:molecular_function; P:biological_process; C:cellular_component
Cit.31949.1.S1_at	5.43774	#N/A	PREDICTED: hypothetical protein [Vitis vinifera]	0.000364695	0.59	P:regulation of transcription; F:transcription regulator activity; C:nucleus
Cit.28124.1.S1_at	5.42594	#N/A	protein	9.39012e-58	0.608	F:catalytic activity
Cit.10687.1.S1_s_at	5.41712	#N/A	alpha-expansin 4	5.33702e-136	0.9205	C:extracellular region; P:plant-type cell wall organization; C:membrane
Cit.15210.1.S1_at	5.39957	#N/A	protein	7.55607e-63	0.737	F:molecular_function; P:biological_process; C:cellular_component
Cit.21906.1.S1_s_at	5.36769	#N/A	formate dehydrogenase	4.27963e-29	0.938	P:very-long-chain fatty acid metabolic process; P:cuticle development; F:acyltransferase activity; F:formate dehydrogenase activity; P:lipid biosynthetic process; C:mitochondrion; P:response to light stimulus; P:response to cold; P:response to wounding; P:oxidation reduction; P:epidermal cell differentiation; F:oxidoreductase activity, acting on the CH-OH group of donors, NAD or NADP as acceptor;…
Cit.3529.1.S1_s_at	5.34759	#N/A	protein	0	0.8435	C:endomembrane system; F:FAD binding; F:reticuline oxidase activity; P:oxidation reduction; F:electron carrier activity
Cit.26919.1.S1_s_at	5.34188	#N/A	arp protein	3.43441e-52	0.8755	F:NADPH:quinone reductase activity; P:defense response to bacterium; F:obs5-hydroxyprostaglandin dehydrogenase (NAD+) activity; P:response to oxidative stress; C:peroxisome; P:oxidation reduction; F:FMN reductase activity; C:chloroplast stroma; F:zinc ion binding; P:response to salt stress; C:mitochondrion
Cit.5487.1.S1_at	5.33333	#N/A	armadillo beta-catenin repeat family protein	3.63366e-125	0.7165	F:ligase activity; F:binding
Cit.13536.1.S1_at	5.3135	#N/A	gibberellin receptor	1.55796e-100	0.7115	F:hydrolase activity
Cit.30535.1.S1_s_at	5.29661	#N/A	1-aminocyclopropane-1-carboxylate oxidase	4.75341e-58	0.883	F:metal ion binding; P:ethylene biosynthetic process; P:ripening; F:L-ascorbic acid binding; P:response to stress; F:obs-aminocyclopropane-1-carboxylate oxidase activity; P:oxidation reduction
Cit.12980.1.S1_x_at	5.27983	#N/A	at5g51550 k17n15_10	1.00091e-74	0.8785	C:cytoplasmic membrane-bounded vesicle
Cit.23967.1.S1_s_at	5.22193	#N/A	alpha-xylosidase precursor	7.79158e-63	0.738	C:plant-type cell wall; F:xylan 1,4-beta-xylosidase activity; F:alpha-N-arabinofuranosidase activity; P:response to cadmium ion; C:cytoplasmic membrane-bounded vesicle; F:alpha-glucosidase activity; C:apoplast; P:xylan catabolic process
Cit.17826.1.S1_s_at	5.21376	#N/A	at3g13510 mrp15_15	6.17504e-91	0.851	C:endomembrane system; C:cytoplasmic membrane-bounded vesicle
Cit.3167.1.S1_s_at	5.20021	#N/A	f-box protein	1.33292e-49	0.714	P:positive regulation of gibberellic acid mediated signaling pathway; P:seed germination; P:SCF complex assembly; C:SCF ubiquitin ligase complex; F:protein binding; P:SCF-dependent proteasomal ubiquitin-dependent protein catabolic process; P:seed dormancy; C:nucleus
Cit.6541.1.S1_s_at	5.19481	#N/A	protein	2.55845e-167	0.838	P:auxin biosynthetic process; P:protein amino acid phosphorylation; F:non-membrane spanning protein tyrosine kinase activity; F:amino acid binding; F:protein serine/threonine/tyrosine kinase activity; F:ATP binding; C:cytosol; F:protein serine/threonine kinase activity
Cit.28253.1.S1_at	5.18403	#N/A	cytochrome p450	1.86901e-53	0.7295	F:monooxygenase activity; F:iron ion binding; C:endoplasmic reticulum; C:membrane part
Cit.18275.1.S1_at	5.17866	#N/A	monooxygenase family protein	5.76269e-98	0.6815	C:cytoplasmic membrane-bounded vesicle; P:oxidation reduction; F:monooxygenase activity
Cit.2981.1.S1_at	5.17598	#N/A	ring finger	2.8144e-78	0.5705	F:metal ion binding
Cit.19334.1.S1_at	5.15464	#N/A	protein	2.47804e-86	0.824	P:abscisic acid mediated signaling pathway; F:abscisic acid binding; F:receptor activity; F:protein homodimerization activity
Cit.10274.1.S1_s_at	5.13611	#N/A	protein	0	0.833	P:carbohydrate metabolic process; F:UDP-glucuronate 5'-epimerase activity; F:UDP-glucuronate 4-epimerase activity; F:coenzyme binding; F:protein binding; P:nucleotide-sugar metabolic process
Cit.30708.1.S1_at	5.13611	#N/A	protein	1.64052e-41	0.7555	F:FAD binding; F:oxidoreductase activity
Cit.4695.1.S1_at	5.12295	#N/A	protein	2.09107e-32	0.6995	C:plasma membrane
Cit.2315.1.S1_s_at	5.09944	#N/A	predicted protein [Populus trichocarpa]	2.61981e-46	0.753	F:triglyceride lipase activity; C:chloroplast; P:lipid metabolic process
Cit.34184.1.S1_s_at	5.06073	#N/A	jaz10 (jasmonate-zim-domain protein 10)	1.73749e-30	0.576	P:response to wounding; P:regulation of systemic acquired resistance; P:response to jasmonic acid stimulus; F:protein binding
Cit.5461.1.S1_at	5.05306	#N/A	ultraviolet-b-repressible protein	2.25182e-20	0.742	P:photosynthesis; C:photosystem II
Cit.17464.1.S1_at	5.04286	#N/A	white-brown-complex abc transporter family	6.98474e-82	0.721	P:wax biosynthetic process; P:response to salt stress; F:ATPase activity, coupled to transmembrane movement of substances; F:ATP binding; P:response to abscisic acid stimulus; C:membrane
Cit.9474.1.S1_at	5.03525	#N/A	avirulence-responsive avirulence induced gene aig	1.58127e-140	0.8005	F:GTP binding; P:response to bacterium
Cit.3685.1.S1_s_at	5.0226	#N/A	protein	7.58281e-105	0.8265	F:nicotinamidase activity; P:pyridine nucleotide salvage; P:response to abscisic acid stimulus
Cit.31237.1.S1_at	5.01505	#N/A	cytochrome p450	8.73837e-140	0.6695	F:electron carrier activity; F:monooxygenase activity; F:heme binding; P:oxidation reduction; F:oxygen binding
Cit.18590.1.S1_at	5.01002	#N/A	---NA---
Cit.589.1.S1_x_at	5.01002	#N/A	plasma membrane intrinsic protein	2.65105e-144	0.926	P:transmembrane transport; C:integral to membrane; F:transporter activity
Cit.14913.1.S1_s_at	4.98504	#N/A	protein	1.50521e-76	0.854	F:chitinase activity; C:vacuole; P:chitin catabolic process; F:cation binding; C:cell wall; F:lysozyme activity; C:extracellular region
Cit.18037.1.S1_at	4.98504	#N/A	1-aminocyclopropane-1-carboxylate synthase	0	0.8685	P:ethylene biosynthetic process; F:pyridoxal phosphate binding; P:ripening; F:transferase activity, transferring nitrogenous groups; F:obs-aminocyclopropane-1-carboxylate synthase activity
Cit.24075.1.S1_at	4.98008	#N/A	cdpk-related protein kinase	2.94775e-131	0.893	P:multidimensional cell growth; C:Arp2/3 protein complex; P:auxin biosynthetic process; F:calcium ion binding; P:trichome morphogenesis; P:actin filament polymerization; F:ATP binding; F:actin binding; F:calmodulin-dependent protein kinase activity; P:protein amino acid phosphorylation; F:calcium-dependent protein serine/threonine phosphatase activity
Cit.28117.1.S1_s_at	4.98008	#N/A	protein	7.28553e-25	0.6465	P:defense response to bacterium; P:regulation of salicylic acid metabolic process; P:regulation of hydrogen peroxide metabolic process; F:aspartic-type endopeptidase activity; C:apoplast
Cit.29657.1.S1_s_at	4.98008	#N/A	myb-related transcription factor	8.02149e-63	0.921	P:response to jasmonic acid stimulus; F:protein binding; P:response to salicylic acid stimulus; P:response to auxin stimulus; F:transcription factor activity; P:response to ethylene stimulus; C:nucleus; P:response to salt stress; P:regulation of transcription, DNA-dependent
Cit.35154.1.S1_s_at	4.97512	#N/A	protein	1.6028e-94	0.9725	C:nucleolus; C:phragmoplast; F:GTP binding; C:plasma membrane; F:protein binding; F:sphingomyelin phosphodiesterase activity; P:small GTPase mediated signal transduction; F:GTPase activity
Cit.7348.1.S1_at	4.97512	#N/A	predicted protein [Populus trichocarpa]	1.02312e-07	0.741667	F:transcription regulator activity; P:regulation of transcription
Cit.20562.1.S1_at	4.96524	#N/A	soluble acid invertase	2.21048e-25	0.924	F:beta-fructofuranosidase activity; P:carbohydrate metabolic process; F:sucrose 1F-fructosyltransferase activity; C:vacuole
Cit.2458.1.S1_s_at	4.9554	#N/A	cytochrome p450	1.999e-92	0.806	F:heme binding; P:oxidation reduction; F:monooxygenase activity; F:electron carrier activity; F:secologanin synthase activity
Cit.10927.1.S1_s_at	4.9505	#N/A	harpin-induced protein	2.94726e-69	0.852	C:endomembrane system; P:defense response to virus
Cit.12257.1.S1_s_at	4.94315	#N/A	predicted protein [Populus trichocarpa]	2.89395e-67	0.7595	F:molecular_function; P:biological_process; C:cellular_component
Cit.8683.1.S1_s_at	4.9334	#N/A	non-symbiotic hemoglobin class 1	1.77296e-74	0.9265	C:cytoplasm; P:oxygen transport; P:nitrogen fixation; F:oxygen transporter activity; P:response to stress; F:heme binding; C:nuclear matrix; F:oxygen binding
Cit.22054.1.S1_at	4.92368	#N/A	ring-h2 finger protein	5.9931e-29	0.5805	F:zinc ion binding; F:protein binding
Cit.22753.1.S1_x_at	4.92368	#N/A	---NA---
Cit.24211.1.S1_s_at	4.91159	#N/A	cytochrome p450	4.61152e-82	0.8	F:heme binding; P:oxidation reduction; F:electron carrier activity; F:4-hydroxyphenylacetaldehyde oxime monooxygenase activity; F:oxygen binding
Cit.15523.1.S1_at	4.90196	#N/A	cytochrome p450	2.4028e-91	0.679	F:monooxygenase activity; F:iron ion binding; C:endoplasmic reticulum; C:membrane part
Cit.36653.1.S1_at	4.88759	#N/A	major allergen pru	8.97572e-64	0.544	P:response to biotic stimulus; P:defense response
Cit.13240.1.S1_at	4.85909	#N/A	lipid binding	2.51485e-37	0.727	P:lipid transport
Cit.29896.1.S1_s_at	4.85201	#N/A	---NA---
Cit.35190.1.S1_at	4.84731	#N/A	lob domain-containing	8.66023e-14	0.809	C:mitochondrion; C:plastid
Cit.29178.1.S1_s_at	4.84262	#N/A	aldehyde dehydrogenase	9.6068e-75	0.926	P:oxidation reduction; F:retinal dehydrogenase activity; F:aldehyde dehydrogenase (NAD) activity
Cit.8157.1.S1_s_at	4.83793	#N/A	caffeoyl- 3-o-methyltransferase	7.18996e-105	0.883	F:caffeoyl-CoA O-methyltransferase activity; F:metal ion binding; P:lignin biosynthetic process
Cit.9268.1.S1_s_at	4.82625	#N/A	cellulose synthase-like protein	0	0.6675	F:cellulose synthase activity; P:polysaccharide biosynthetic process; P:cellular process; C:membrane
Cit.5568.1.S1_s_at	4.81464	#N/A	cytochrome p450	0	0.7165	F:secologanin synthase activity; C:cytoplasmic membrane-bounded vesicle; F:electron carrier activity; F:monooxygenase activity; F:heme binding; P:oxidation reduction; F:oxygen binding
Cit.6253.1.S1_s_at	4.81464	#N/A	lol1 (lsd one like 1) dna binding	4.28919e-56	0.959	F:DNA binding; P:induction of apoptosis
Cit.11546.1.S1_at	4.81232	#N/A	octicosapeptide phox bem1p domain-containing protein	1.87935e-26	0.714	F:protein binding
Cit.15915.1.S1_at	4.80077	#N/A	---NA---
Cit.17559.1.S1_s_at	4.79846	#N/A	fad nad binding	1.20133e-36	0.766
Cit.541.1.S1_at	4.79616	#N/A	plasma membrane intrinsic protein	3.35703e-145	0.955	C:vacuole; C:anchored to plasma membrane; P:transmembrane transport; C:integral to membrane; F:water channel activity; C:nucleus
Cit.11169.1.S1_s_at	4.78469	#N/A	pectinesterase family protein	3.0514e-173	0.7925	F:pectinesterase activity; P:cell wall modification; C:plant-type cell wall; F:aspartyl esterase activity; C:mitochondrion; P:pectin metabolic process
Cit.20843.1.S1_s_at	4.76644	#N/A	---NA---
Cit.5754.1.S1_at	4.76644	#N/A	transferrin receptor	2.73771e-162	0.764	F:metallocarboxypeptidase activity; P:negative regulation of flower development; C:mitochondrion; C:integral to membrane; P:regulation of inflorescence meristem growth; P:oxidation reduction; P:photomorphogenesis; F:2-alkenal reductase activity; F:receptor activity; P:leaf vascular tissue pattern formation; P:proteolysis; P:regulation of floral meristem growth; P:embryonic development; P:regulati…
Cit.31467.1.S1_at	4.75737	#N/A	predicted protein [Populus trichocarpa]	1.43232e-05	0.435
Cit.13412.1.S1_s_at	4.73261	#N/A	basic helix-loop-helix family protein	9.80716e-47	0.6825	F:transcription regulator activity; F:DNA binding; P:regulation of transcription; C:nucleus
Cit.13816.1.S1_s_at	4.71254	#N/A	PREDICTED: hypothetical protein [Vitis vinifera]	7.15905e-104	0.8085	F:oxidoreductase activity; P:oxidation reduction; F:binding
Cit.4149.1.S1_at	4.70146	#N/A	serine threonine-protein kinase	3.83823e-167	0.851	P:auxin biosynthetic process; P:protein amino acid phosphorylation; F:ATP binding; F:protein serine/threonine kinase activity
Cit.2183.1.S1_s_at	4.67071	#N/A	rpt2 (root phototropism 2) protein binding	6.11403e-54	0.7595	F:signal transducer activity; P:phototropism; C:nucleus; F:protein binding
Cit.17208.1.S1_at	4.66853	#N/A	alpha-amylase	0	0.835	P:response to gibberellin stimulus; F:glucan 1,4-alpha-maltotetraohydrolase activity; P:carbohydrate metabolic process; P:response to abscisic acid stimulus; C:apoplast; F:alpha-amylase activity; F:calcium ion binding
Cit.30648.1.S1_s_at	4.64037	#N/A	chloroplast small heat shock protein	1.98436e-61	0.6545	P:response to stress
Cit.29368.1.S1_x_at	4.63822	-8.0095	miraculin-like protein 2	9.96472e-107	0.6485	F:endopeptidase inhibitor activity
Cit.10046.1.S1_at	4.63392	#N/A	protein	1.21683e-56	0.778	F:binding; P:regulation of transcription; P:response to chitin
Cit.27183.1.S1_at	4.63177	#N/A	---NA---
Cit.1827.1.S1_s_at	4.60617	#N/A	peroxidase	1.34155e-179	0.804	P:hydrogen peroxide catabolic process; F:heme binding; P:oxidation reduction; F:peroxidase activity; C:extracellular region
Cit.7382.1.S1_at	4.57457	#N/A	protein	8.98743e-119	0.703	P:DNA repair; F:hydrolase activity
Cit.14725.1.S1_at	4.56413	#N/A	soul3-like protein	4.82986e-77	0.721	C:mitochondrion
Cit.12599.1.S1_at	4.55789	#N/A	fiber protein fb34	1.25174e-63	0.7865	C:endomembrane system; C:membrane; C:cytoplasmic membrane-bounded vesicle
Cit.20717.1.S1_s_at	4.55581	#N/A	mitochondrial substrate carrier family protein	6.4404e-17	0.9035	F:binding; C:mitochondrial inner membrane; P:transmembrane transport; P:mitochondrial transport; C:integral to membrane; F:transporter activity
Cit.2409.1.S1_s_at	4.55166	#N/A	laccase 110a	0	0.7515	P:response to copper ion; F:copper ion binding; F:L-ascorbate oxidase activity; P:oxidation reduction; C:apoplast; F:laccase activity; P:vegetative to reproductive phase transition of meristem; P:lignin catabolic process
Cit.35499.1.S1_at	4.55166	#N/A	auxin-responsive family protein	2.44667e-45	0.6365	C:cytoplasmic part; C:intracellular membrane-bounded organelle
Cit.2498.1.S1_at	4.54959	#N/A	glutathione s-	8.81244e-78	0.7535	F:glutathione transferase activity; F:lyase activity
Cit.40253.1.S1_at	4.54959	#N/A	ap2 erf domain-containing transcription factor	4.61883e-39	0.7845	F:transcription factor activity; C:nucleus; C:plastid; P:regulation of transcription, DNA-dependent
Cit.22298.1.S1_s_at	4.52284	#N/A	major allergen pru	1.83218e-32	0.639	P:defense response; P:response to biotic stimulus
Cit.13836.1.S1_at	4.49236	#N/A	basic 7s globulin 2 precursor small	5.84857e-78	0.567	P:proteolysis; F:aspartic-type endopeptidase activity
Cit.14288.1.S1_at	4.48632	#N/A	hyphally-regulated cell wall protein	4.62184e-33	0.516	F:molecular_function; C:chloroplast; P:biological_process; C:cellular_component
Cit.6856.1.S1_s_at	4.46828	#N/A	protein	3.73398e-25	0.625	F:molecular_function; P:biological_process; C:cellular_component
Cit.4722.1.S1_at	4.46229	#N/A	protein	0	0.921	P:protein folding; C:cytoplasmic membrane-bounded vesicle; C:endoplasmic reticulum; F:unfolded protein binding; F:calcium ion binding
Cit.12549.1.S1_at	4.4603	#N/A	cysteine proteinase	1.45194e-116	0.734	C:plant-type vacuole; F:oxidoreductase activity; P:proteolysis; P:developmental programmed cell death; F:cysteine-type peptidase activity
Cit.5162.1.S1_s_at	4.44642	#N/A	serine carboxypeptidase	1.37794e-152	0.7255	C:cytoplasmic membrane-bounded vesicle; F:serine-type carboxypeptidase activity; P:proteolysis
Cit.2949.1.S1_s_at	4.44444	#N/A	xyloglucan endotransglycosylase	3.29881e-155	0.9055	F:hydrolase activity, hydrolyzing O-glycosyl compounds; P:cellular glucan metabolic process; C:apoplast; C:cell wall; F:xyloglucan:xyloglucosyl transferase activity
Cit.11510.1.S1_s_at	4.43459	#N/A	at4g37300 c7a10_60	7.15791e-51	0.6175	P:embryonic development ending in seed dormancy
Cit.1414.1.S1_s_at	4.42282	#N/A	2-oxoisovalerate 3-methyl-2-oxobutanoate branched-chain alpha-keto acid dehydrogenase e1 alpha	5.85231e-93	0.8805	C:endomembrane system; F:3-methyl-2-oxobutanoate dehydrogenase (2-methylpropanoyl-transferring) activity; P:pantothenate biosynthetic process; P:oxidation reduction; C:mitochondrion; F:2-dehydropantoate 2-reductase activity
Cit.5237.1.S1_s_at	4.42282	#N/A	PREDICTED: hypothetical protein [Vitis vinifera]	1.84858e-16	0.7655
Cit.7473.1.S1_at	4.39947	#N/A	plasma membrane h+-atpase pma1	2.40793e-40	0.7845	P:auxin biosynthetic process; C:integral to membrane; F:ATPase activity, coupled to transmembrane movement of ions, phosphorylative mechanism; P:ATP biosynthetic process; F:ATP binding; P:cation transport
Cit.37464.1.S1_at	4.39174	#N/A	l-ascorbate oxidase	6.4871e-39	0.6015	C:endomembrane system; F:metal ion binding; P:oxidation reduction; F:oxidoreductase activity; F:copper ion binding; F:L-ascorbate oxidase activity; C:extracellular region
Cit.30588.1.S1_s_at	4.38789	#N/A	arp protein	9.4541e-74	0.737	F:NADPH:quinone reductase activity; P:defense response to bacterium; F:obs5-hydroxyprostaglandin dehydrogenase (NAD+) activity; P:response to oxidative stress; C:peroxisome; P:oxidation reduction; F:FMN reductase activity; C:chloroplast stroma; F:zinc ion binding; P:response to salt stress; C:mitochondrion
Cit.17065.1.S1_s_at	4.30849	#N/A	aldehyde dehydrogenase	3.50068e-24	0.903	P:oxidation reduction; F:aldehyde dehydrogenase (NAD) activity
Cit.21938.1.S1_s_at	4.29738	#N/A	beta- -glucanase	1.56524e-31	0.825	F:glucan endo-1,3-beta-D-glucosidase activity; P:carbohydrate metabolic process; F:cation binding
Cit.24282.1.S1_at	4.29	#N/A	protein	7.38328e-50	0.747	P:protein amino acid phosphorylation; F:ATP binding; F:MAP kinase kinase kinase activity
Cit.6539.1.S1_at	4.28633	#N/A	f-box leucine rich repeat	5.40604e-89	0.6805	P:ubiquitin-dependent protein catabolic process; P:response to water deprivation; P:response to light stimulus; C:SCF ubiquitin ligase complex; P:auxin polar transport; P:shoot morphogenesis; F:ubiquitin-protein ligase activity; P:protein ubiquitination; P:regulation of meristem structural organization; P:aging; C:nucleus
Cit.2182.1.S1_s_at	4.28266	#N/A	rpt2 (root phototropism 2) protein binding	3.20816e-26	0.75	F:signal transducer activity; P:phototropism; C:nucleus; F:protein binding
Cit.17554.1.S1_at	4.27168	#N/A	---NA---
Cit.12598.1.S1_s_at	4.26985	#N/A	cytochrome p450	1.70146e-46	0.831	F:heme binding; P:oxidation reduction; F:electron carrier activity; F:aromatase activity; F:N-methylcoclaurine 3'-monooxygenase activity
Cit.2809.1.S1_s_at	4.25894	#N/A	ap2 domain-containing transcription factor	3.34994e-148	0.7715	P:negative regulation of flower development; P:regulation of transcription, DNA-dependent; P:photoperiodism, flowering; P:response to brassinosteroid stimulus; F:transcription repressor activity; F:transcription factor activity; P:leaf development; P:lateral root development; C:nucleus; P:ethylene mediated signaling pathway
Cit.31300.1.S1_at	4.24448	#N/A	myb protein	1.13681e-62	0.7865	F:DNA binding; P:regulation of transcription; C:nucleus
Cit.10074.1.S1_s_at	4.23729	#N/A	sulfite reductase	3.01486e-50	0.8585	P:response to cold; F:copper ion binding; F:sulfite reductase (ferredoxin) activity; F:heme binding; F:sulfite reductase activity; P:oxidation reduction; C:stromule; C:chloroplast stroma; F:4 iron, 4 sulfur cluster binding; C:membrane; C:apoplast; P:sulfate reduction; P:response to salt stress
Cit.9300.1.S1_s_at	4.21941	#N/A	cxe carboxylesterase	3.39304e-77	0.7815	F:carboxylesterase activity
Cit.29886.1.S1_at	4.19463	#N/A	multidrug resistance protein abc transporter family	9.88526e-64	0.831	P:transmembrane transport; P:auxin biosynthetic process; C:integral to membrane; F:chlorophyll catabolite transmembrane transporter activity; P:oxidation reduction; F:2-alkenal reductase activity; C:ATP-binding cassette (ABC) transporter complex; C:vacuolar membrane; F:ATP binding; F:glutathione S-conjugate-exporting ATPase activity; C:plasma membrane; C:apoplast
Cit.17648.1.S1_x_at	4.1841	#N/A	translationally controlled tumor protein	5.50306e-75	0.923	C:cytoplasm
Cit.10770.1.S1_s_at	4.17885	#N/A	h(\+)-transporting atpase plant fungi plasma membrane	7.87337e-115	0.948	P:auxin biosynthetic process; F:hydrogen-exporting ATPase activity, phosphorylative mechanism; C:integral to membrane; F:metal ion binding; P:ATP biosynthetic process; F:ATP binding; P:proton transport; C:plasma membrane
Cit.7143.1.S1_at	4.1632	#N/A	protein	8.46385e-38	0.6955	F:DNA binding; P:regulation of transcription; C:nucleus
Cit.16738.1.S1_at	4.15973	#N/A	PREDICTED: hypothetical protein [Vitis vinifera]	2.44628e-17	0.56
Cit.13644.1.S1_x_at	4.14079	#N/A	protein	6.17206e-15	0.628333
Cit.22421.1.S1_x_at	4.13736	#N/A	miraculin-like protein 2	3.97639e-80	0.64	F:endopeptidase inhibitor activity
Cit.2447.1.S1_s_at	4.10846	#N/A	conserved hypothetical protein [Ricinus communis]	3.50993e-60	0.684737	C:cell part
Cit.30789.1.S1_s_at	4.10172	#N/A	gibberellin receptor	2.4239e-93	0.7115	F:hydrolase activity
Cit.37101.1.S1_s_at	4.10172	#N/A	electron transfer flavoprotein beta-subunit	6.26021e-91	0.8675	P:chlorophyll catabolic process; F:electron carrier activity; P:leucine catabolic process; C:mitochondrion
Cit.20848.1.S1_at	4.07664	#N/A	protein	8.7759e-43	0.8735	F:zinc ion binding; F:ligase activity; F:protein binding
Cit.1838.1.S1_s_at	4.06835	#N/A	PREDICTED: hypothetical protein [Vitis vinifera]	4.86559e-17	0.722
Cit.8509.1.S1_s_at	4.06174	#N/A	peroxidase	1.5211e-66	0.809	C:vacuole; P:hydrogen peroxide catabolic process; F:heme binding; P:oxidation reduction; F:peroxidase activity; C:extracellular region
Cit.5049.1.S1_s_at	4.05844	#N/A	histone h3	4.09733e-54	0.9825	C:nucleosome; F:DNA binding; P:nucleosome assembly; P:vesicle-mediated transport; C:integral to membrane; C:chloroplast; C:nucleus
Cit.15194.1.S1_at	4.04694	#N/A	protein	1.09467e-33	0.5955	F:molecular_function; P:biological_process; C:cellular_component
Cit.15367.1.S1_at	4.04694	#N/A	protein	3.1077e-18	0.623	F:RNA binding; P:RNA-dependent DNA replication; F:RNA-directed DNA polymerase activity
Cit.29465.1.S1_s_at	4.04531	#N/A	rpt2 (root phototropism 2) protein binding	4.38414e-100	0.8295	F:signal transducer activity; P:phototropism; C:nucleus; F:protein binding
Cit.18731.1.S1_at	4.03877	#N/A	protein	1.94526e-26	0.77	F:molecular_function; P:biological_process; C:cellular_component
Cit.7036.1.S1_at	4.01929	#N/A	atp binding	2.70959e-79	0.7995	P:auxin biosynthetic process; P:protein amino acid phosphorylation; F:sugar binding; F:non-membrane spanning protein tyrosine kinase activity; C:endomembrane system; F:ATP binding; F:protein serine/threonine kinase activity
Gene ID	Fold change in Meiwa (FCM)	Fold change in Newhall (FCN)	Seq. Description	min. eValue	mean Similarity	Go terms
Down-regulated			Seq. Description	min. eValue	mean Similarity
Cit.25072.1.S1_s_at	-84.4788	#N/A	stachyose synthase	5.04444e-77	0.9085	F:galactinol-sucrose galactosyltransferase activity; C:cytoplasm; P:oligosaccharide biosynthetic process; F:galactinol-raffinose galactosyltransferase activity
Cit.5523.1.S1_at	-66.2702	#N/A	stachyose synthase	9.43232e-145	0.874	C:cytoplasm; P:sucrose biosynthetic process; P:response to water deprivation; F:hydrolase activity, hydrolyzing O-glycosyl compounds; F:galactinol-sucrose galactosyltransferase activity; F:kinase activity; F:protein binding; P:raffinose family oligosaccharide biosynthetic process; P:mannitol biosynthetic process; F:galactinol-raffinose galactosyltransferase activity
Cit.5514.1.S1_at	-48.0046	#N/A	circadian clock coupling factor zgt	1.3023e-58	0.795
Cit.5524.1.S1_at	-35.1746	#N/A	stachyose synthase	1.19928e-45	0.775	C:cytoplasm; P:oligosaccharide biosynthetic process; F:galactinol-raffinose galactosyltransferase activity
Cit.3570.1.S1_s_at	-35.0147	#N/A	dehydrin	1.17104e-11	0.866842	P:response to stress; P:embryonic development ending in seed dormancy; P:response to water
Cit.1774.1.S1_at	-32.6665	#N/A	protein	1.85771e-128	0.9335	P:carbohydrate biosynthetic process; P:response to water deprivation; F:inositol 3-alpha-galactosyltransferase activity; F:cellulose synthase (UDP-forming) activity
Cit.20130.1.S1_s_at	-32.5888	#N/A	lipid transfer protein	1.36764e-39	0.778	F:lipid binding; P:lipid transport
Cit.12380.1.S1_at	-29.5462	#N/A	PREDICTED: hypothetical protein [Vitis vinifera]	2.03792e-106	0.7385	F:calcium ion binding
Cit.17413.1.S1_s_at	-27.0837	#N/A	predicted protein [Populus trichocarpa]	2.33848e-11	0.822667
Cit.20132.1.S1_s_at	-24.4781	#N/A	---NA---
Cit.15742.1.S1_at	-23.0925	#N/A	zinc finger	1.0551e-83	0.732	F:hydrolase activity, acting on ester bonds
Cit.20302.1.S1_s_at	-22.9148	#N/A	at5g66780 mud21_2	1.16783e-09	0.78	F:molecular_function; P:biological_process
Cit.3694.1.S1_s_at	-22.2298	#N/A	protein phosphatase 2c	8.5239e-133	0.7735	P:protein amino acid dephosphorylation; F:metal ion binding; F:protein serine/threonine phosphatase activity; C:protein serine/threonine phosphatase complex
Cit.35355.1.S1_s_at	-19.0405	#N/A	mft-like protein	4.18357e-38	0.735	F:binding
Cit.38030.1.S1_at	-17.9837	#N/A	cer1 protein	6.39373e-33	0.8585	P:fatty acid biosynthetic process; F:oxidoreductase activity; F:RNA-directed DNA polymerase activity; F:DNA binding; P:RNA-dependent DNA replication; F:RNA binding; F:iron ion binding; P:oxidation reduction; C:membrane; C:endoplasmic reticulum; P:DNA integration
Cit.3693.1.S1_at	-16.8609	#N/A	protein phosphatase 2c	1.57676e-77	0.81	P:response to water deprivation; C:protein serine/threonine phosphatase complex; F:metal ion binding; F:protein serine/threonine phosphatase activity; P:protein amino acid dephosphorylation; P:response to abscisic acid stimulus
Cit.12539.1.S1_at	-16.5515	#N/A	mft-like protein	2.01297e-68	0.738	F:phosphatidylethanolamine binding
Cit.6333.1.S1_at	-15.7977	#N/A	major pollen allergen ory s 1	1.72131e-97	0.739	C:extracellular region; P:sexual reproduction; P:plant-type cell wall loosening; P:unidimensional cell growth
Cit.8454.1.S1_at	-15.2461	#N/A	PREDICTED: hypothetical protein isoform 2 [Vitis vinifera]	4.76384e-35	0.726875	F:molecular_function; P:biological_process; C:cellular_component
Cit.6618.1.S1_at	-15.0384	#N/A	ap2 erf domain-containing transcription factor	7.51994e-24	0.687143	F:transcription factor activity; C:nucleus; P:regulation of transcription, DNA-dependent
Cit.38584.1.S1_at	-14.6768	#N/A	---NA---
Cit.12361.1.S1_at	-14.3299	#N/A	protein	0	0.75	F:receptor activity; C:integral to membrane; C:extrinsic to membrane; F:catalytic activity
Cit.28185.1.S1_at	-14.2559	#N/A	af439832_1 at2g47010	3.36292e-80	0.829	C:endomembrane system
Cit.6160.1.S1_at	-13.7183	#N/A	mitogen-activated protein kinase kinase	2.25071e-124	0.6775	P:cellular metabolic process; F:protein serine/threonine kinase activity; F:nucleotide binding
Cit.4819.1.S1_at	-13.443	#N/A	peptidase s41 family protein	0	0.768	P:proteolysis; F:protein binding; C:plastid; F:serine-type peptidase activity
Cit.15776.1.S1_at	-13.4401	#N/A	nac domain ipr003441	1.33492e-45	0.667	F:DNA binding; P:regulation of transcription; P:shoot development; P:xylem development
Cit.17767.1.S1_s_at	-13.3003	#N/A	---NA---
Cit.2027.1.S1_s_at	-12.886	#N/A	stachyose synthase	2.64524e-64	0.7735	P:sucrose biosynthetic process; P:response to water deprivation; F:hydrolase activity, hydrolyzing O-glycosyl compounds; F:galactinol-sucrose galactosyltransferase activity; F:kinase activity; F:protein binding; P:raffinose family oligosaccharide biosynthetic process; P:mannitol biosynthetic process; F:galactinol-raffinose galactosyltransferase activity
Cit.829.1.S1_s_at	-12.5228	#N/A	lipid transfer protein	2.13379e-25	0.824	C:endomembrane system; F:lipid binding; P:lipid transport
Cit.12361.1.S1_s_at	-12.1171	#N/A	protein	0	0.75	F:receptor activity; C:integral to membrane; C:extrinsic to membrane; F:catalytic activity
Cit.25381.1.S1_at	-11.8976	#N/A	conserved hypothetical protein [Ricinus communis]	9.14918e-107	0.871	P:metal ion transport; C:endomembrane system; C:membrane; F:metal ion transmembrane transporter activity; P:transmembrane transport
Cit.13915.1.S1_at	-11.8419	#N/A	9-cis-epoxycarotenoid dioxygenase	0	0.89	P:response to water deprivation; P:oxidation reduction; P:hyperosmotic salinity response; F:beta-carotene 15,15'-monooxygenase activity; C:chloroplast thylakoid membrane; C:chloroplast stroma; P:abscisic acid biosynthetic process; F:9-cis-epoxycarotenoid dioxygenase activity
Cit.35205.1.S1_at	-11.8299	#N/A	af439832_1 at2g47010	4.03501e-88	0.7285	C:cytoplasmic membrane-bounded vesicle
Cit.23552.1.S1_at	-11.4053	#N/A	mtn21-like protein	2.96765e-28	0.715	C:membrane; C:plastid
Cit.26654.1.S1_x_at	-11.2727	#N/A	---NA---
Cit.29940.1.S1_at	-11.236	#N/A	abscisic insensitive 1b	1.43456e-123	0.7865	P:protein amino acid dephosphorylation; F:metal ion binding; F:protein serine/threonine phosphatase activity; C:protein serine/threonine phosphatase complex
Cit.7266.1.S1_at	-11.0217	#N/A	cell division protein	1.58178e-39	0.853	P:auxin biosynthetic process; F:zinc ion binding; P:regulation of apoptosis; P:PSII associated light-harvesting complex II catabolic process; F:ATP-dependent peptidase activity; P:cell division; F:metalloendopeptidase activity; P:proteolysis; F:ATP binding; F:microtubule-severing ATPase activity; F:protein binding; C:chloroplast; C:membrane
Cit.10661.1.S1_s_at	-10.9739	#N/A	soluble acid invertase	0	0.8565	F:beta-fructofuranosidase activity; P:carbohydrate metabolic process; C:vacuole; C:plant-type cell wall
Cit.1740.1.S1_s_at	-10.844	#N/A	PREDICTED: hypothetical protein [Vitis vinifera]	1.87757e-53	0.61375	C:anchored to membrane
Cit.16781.1.S1_at	-10.339	#N/A	mip tip subfamily	1.42627e-81	0.742	C:plant-type vacuole membrane; C:central vacuole; P:transport; C:protein storage vacuole; F:water channel activity; P:autophagy
Cit.10152.1.S1_s_at	-10.1461	#N/A	nac domain ipr003441	9.23913e-19	0.615714	P:regulation of transcription; F:DNA binding
Cit.6671.1.S1_s_at	-10.1421	#N/A	protein	2.33349e-19	0.7055	P:response to oxidative stress; C:cell part
Cit.5961.1.S1_at	-10.1049	#N/A	stress-induced hydrophobic peptide	2.03913e-23	0.9525	P:hyperosmotic salinity response; C:endomembrane system; P:response to cold; C:cytoplasmic membrane-bounded vesicle; P:response to abscisic acid stimulus; C:integral to membrane
Cit.36207.1.S1_at	-9.8389	#N/A	---NA---
Cit.23117.1.S1_x_at	-9.7496	#N/A	peroxidase 31	6.22445e-41	0.8875	P:thiamin biosynthetic process; P:response to oxidative stress; P:lipid metabolic process; F:hydrolase activity, acting on ester bonds; F:zinc ion binding; P:regulation of transcription, DNA-dependent; P:oxidation reduction; F:peroxidase activity; F:sequence-specific DNA binding; F:transcription factor activity; F:heme binding; C:chloroplast membrane
Cit.8595.1.S1_s_at	-9.519	#N/A	vacuolar-processing enzyme	5.39451e-116	0.8775	P:vacuolar protein processing; P:proteolysis; C:lytic vacuole; F:cysteine-type endopeptidase activity
Cit.10912.1.S1_at	-9.3943	#N/A	embryo-specific protein 1	8.8352e-109	0.8565	P:defense response; P:phosphatidylglycerol biosynthetic process; F:calcium ion binding; P:embryonic development ending in seed dormancy; C:integral to membrane; F:heme oxygenase (decyclizing) activity; F:linoleic acid epoxygenase activity; P:response to abscisic acid stimulus; P:lipid particle organization; C:chloroplast stroma; F:glycerol-3-phosphate O-acyltransferase activity; P:oxylipin biosyn…
Cit.24826.1.S1_s_at	-9.1905	#N/A	---NA---
Cit.1365.1.S1_x_at	-9.1169	#N/A	at3g16920 k14a17_4	9.48586e-162	0.88	P:multidimensional cell growth; P:root epidermal cell differentiation; P:chitin catabolic process; P:cell wall macromolecule catabolic process; P:response to water deprivation; P:response to salt stress; P:response to cytokinin stimulus; P:response to heat; P:response to nitrate; P:lignin biosynthetic process; F:chitinase activity; P:regulation of salicylic acid metabolic process
Cit.3768.1.S1_s_at	-8.9358	#N/A	---NA---
Cit.22463.1.S1_s_at	-8.824	#N/A	nac domain ipr003441	9.2492e-55	0.8635	P:response to water deprivation; P:regulation of transcription; P:multicellular organismal development; F:transcription activator activity; P:response to abscisic acid stimulus; F:transcription factor activity; C:nucleus
Cit.21764.1.S1_at	-8.7759	#N/A	---NA---
Cit.3876.1.S1_s_at	-8.7418	#N/A	fasciclin-like arabinogalactan protein	2.00315e-72	0.803	C:anchored to membrane
Cit.23585.1.S1_at	-8.6817	#N/A	group 4 late embryogenesis-abundant protein	4.85626e-37	0.8605	P:response to desiccation
Cit.19329.1.S1_at	-8.3296	#N/A	protein	4.27987e-76	0.813	F:receptor activity; C:integral to membrane; C:extrinsic to membrane; F:catalytic activity
Cit.21497.1.S1_at	-8.2759	#N/A	stress response rci peptide	4.03245e-05	0.53	C:integral to membrane
Cit.12715.1.S1_s_at	-8.2077	#N/A	zinc finger	3.48429e-57	0.7085	F:DNA binding; P:regulation of transcription; F:zinc ion binding
Cit.19290.1.S1_at	-8.1214	#N/A	---NA---
Cit.21556.1.S1_x_at	-7.9254	#N/A	dna binding protein	0.000815895	0.62
Cit.162.1.S1_x_at	-7.8832	#N/A	dna binding protein	0.000803253	0.62
Cit.15387.1.S1_at	-7.8037	#N/A	protein	0	0.7435	C:plastid
Cit.34717.1.S1_at	-7.7394	#N/A	endonuclease exonuclease phosphatase family protein	3.19841e-37	0.622778	C:mitochondrion; F:hydrolase activity; P:biological_process
Cit.445.1.S1_s_at	-7.6505	#N/A	protein	6.75663e-77	0.7995	F:phosphatidylethanolamine binding
Cit.8661.1.S1_x_at	-7.6159	#N/A	abscisic stress ripening	4.54712e-14	0.642	P:response to stress
Cit.11757.1.S1_at	-7.5825	#N/A	remorin family protein	2.28357e-61	0.706	F:DNA binding
Cit.24033.1.S1_at	-7.5669	#N/A	protein	1.34036e-19	0.706	P:response to oxidative stress; C:cell part
Cit.3768.1.S1_at	-7.542	#N/A	---NA---
Cit.6793.1.S1_at	-7.3679	#N/A	indole-3-acetic acid inducible 29	1.25738e-12	0.747	P:response to red light; P:oxidation reduction; P:regulation of transcription; F:2-alkenal reductase activity; F:protein dimerization activity; P:response to far red light; P:auxin mediated signaling pathway; C:nucleus
Cit.1664.1.S1_s_at	-7.273	#N/A	gigantea	0	0.813	P:response to cold; P:regulation of transcription; P:flower development; P:response to blue light; F:protein binding; P:temperature compensation of the circadian clock; P:response to far red light; C:nucleoplasm; P:response to hydrogen peroxide; P:positive regulation of long-day photoperiodism, flowering
Cit.30469.1.S1_x_at	-7.2274	#N/A	dna-directed rna polymerase	1.00715e-05	0.552667	P:chitin catabolic process; C:vacuole; P:protein amino acid phosphorylation; P:carbohydrate metabolic process; F:hydrolase activity, hydrolyzing O-glycosyl compounds; F:DNA binding; C:nucleus; C:DNA-directed RNA polymerase II, core complex; F:ATP binding; F:kinase activity; F:protein serine/threonine kinase activity; F:chitinase activity; P:transcription; F:protein kinase activity; F:cation bindi…
Cit.829.1.S1_at	-7.1417	#N/A	lipid transfer protein	2.13379e-25	0.824	C:endomembrane system; F:lipid binding; P:lipid transport
Cit.23784.1.S1_x_at	-7.1223	#N/A	udp-glucose:flavonoid 3-o-glucosyltransferase	1.27746e-108	0.76	F:anthocyanidin 3-O-glucosyltransferase activity; P:quercetin O-glucoside biosynthetic process; P:kaempferol O-glucoside biosynthetic process; P:cyanidin 3-O-glucoside biosynthetic process
Cit.51.1.S1_x_at	-7.0565	#N/A	---NA---
Cit.2700.1.S1_s_at	-6.993	#N/A	fasciclin and related adhesion glycoprotein	1.37934e-50	0.862	C:anchored to membrane
Cit.16432.1.S1_at	-6.9685	#N/A	hypothetical protein [Vitis vinifera]	4.05088e-16	0.681667
Cit.10675.1.S1_s_at	-6.9452	#N/A	protein	7.49562e-112	0.8035	F:molecular_function; P:biological_process; C:cellular_component
Cit.9587.1.S1_at	-6.9386	#N/A	glutathione s-transferase	3.56802e-81	0.81	P:toxin catabolic process; C:cytoplasm; F:glutathione transferase activity; F:lactoylglutathione lyase activity
Cit.871.1.S1_s_at	-6.8884	#N/A	flavonol synthase	0	0.8505	C:cytoplasm; F:naringenin 3-dioxygenase activity; P:flavonoid biosynthetic process; F:flavonol synthase activity; F:L-ascorbic acid binding; F:iron ion binding; P:oxidation reduction; F:oxidoreductase activity, acting on single donors with incorporation of molecular oxygen, incorporation of two atoms of oxygen
Cit.38389.1.S1_at	-6.8344	#N/A	atp binding	7.41823e-18	0.554444	F:2-alkenal reductase activity; C:nucleus; P:auxin mediated signaling pathway; P:oxidation reduction; F:oxidoreductase activity; F:protein dimerization activity; F:protein binding; P:transcription; P:regulation of transcription
Cit.10152.1.S1_at	-6.8207	#N/A	nac domain ipr003441	9.23913e-19	0.615714	P:regulation of transcription; F:DNA binding
Cit.18696.1.S1_at	-6.8151	#N/A	---NA---
Cit.30363.1.S1_at	-6.7737	#N/A	nodulin protein	2.09357e-81	0.8395	C:membrane; C:mitochondrion; C:nucleus; P:transmembrane transport
Cit.15951.1.S1_at	-6.7472	#N/A	nodulin protein	1.96845e-98	0.8205	C:membrane; C:mitochondrion; C:nucleus; P:transmembrane transport
Cit.17977.1.S1_at	-6.7374	#N/A	(+)-delta-cadinene synthase isozyme	0	0.7335	P:metabolic process; F:magnesium ion binding; F:lyase activity
Cit.14813.1.S1_s_at	-6.6922	#N/A	ferulate-5-hydroxylase	1.15959e-93	0.9345	P:very-long-chain fatty acid metabolic process; P:response to UV-B; F:fatty acid alpha-hydroxylase activity; P:oxidation reduction; F:electron carrier activity; P:negative regulation of programmed cell death; F:heme binding; P:lignin biosynthetic process; F:ferulate 5-hydroxylase activity; C:endoplasmic reticulum
Cit.28653.1.S1_s_at	-6.6868	#N/A	conserved hypothetical protein [Ricinus communis]	3.46759e-33	0.67
Cit.14155.1.S1_s_at	-6.6465	#N/A	---NA---
Cit.9587.1.S1_x_at	-6.6302	#N/A	glutathione s-transferase	3.56802e-81	0.81	P:toxin catabolic process; C:cytoplasm; F:glutathione transferase activity; F:lactoylglutathione lyase activity
Cit.15388.1.S1_s_at	-6.6045	#N/A	hypothetical protein ARALYDRAFT_473189 [Arabidopsis lyrata subsp. lyrata]	1.49661e-132	0.8545	P:metal ion transport; C:endomembrane system; C:membrane; F:metal ion transmembrane transporter activity; P:transmembrane transport
Cit.2968.1.S1_at	-6.5914	#N/A	protein phosphatase	2.34319e-137	0.767	C:protein serine/threonine phosphatase complex; F:metal ion binding; F:protein serine/threonine phosphatase activity; P:protein amino acid dephosphorylation
Cit.10676.1.S1_at	-6.5766	#N/A	protein	1.99089e-110	0.8115	F:molecular_function; P:biological_process; C:cellular_component
Cit.24378.1.S1_at	-6.5308	#N/A	etg1 (e2f target gene 1)	3.40609e-41	0.741	P:DNA replication; P:sister chromatid cohesion; C:nuclear replisome; C:MCM complex; P:DNA repair
Cit.377.1.S1_x_at	-6.4851	#N/A	thiamin biosynthetic enzyme	2.99628e-40	0.9235	C:chloroplast membrane; P:thiamin biosynthetic process
Cit.31273.1.S1_at	-6.4653	#N/A	protein	2.38475e-127	0.794	F:molecular_function; P:biological_process; C:cellular_component
Cit.4177.1.S1_at	-6.4616	#N/A	gdsl-motif lipase hydrolase family protein	9.5652e-163	0.7335	C:cytoplasmic membrane-bounded vesicle; F:carboxylesterase activity; P:lipid metabolic process
Cit.3262.1.S1_s_at	-6.3948	#N/A	protein	1.85356e-37	0.587	C:chloroplast envelope; C:chloroplast stroma
Cit.6456.1.S1_at	-6.3561	#N/A	cellulose synthase	9.12569e-130	0.954	F:cellulose synthase (UDP-forming) activity; C:plasma membrane; F:protein binding; P:rhamnogalacturonan I side chain metabolic process; P:secondary cell wall biogenesis; P:cellulose biosynthetic process; C:integral to membrane; P:cellular cell wall organization; F:zinc ion binding
Cit.20757.1.S1_at	-6.3526	#N/A	---NA---
Cit.40392.1.S1_at	-6.3233	#N/A	gamma glutamyl	9.28022e-102	0.765	C:vacuole; F:acyltransferase activity; P:xenobiotic metabolic process; F:gamma-glutamyltransferase activity; F:glutathione gamma-glutamylcysteinyltransferase activity; P:glutathione catabolic process
Cit.40217.1.S1_at	-6.3001	#N/A	protein phosphatase	4.1699e-59	0.7515	C:protein serine/threonine phosphatase complex; F:metal ion binding; F:protein serine/threonine phosphatase activity; P:protein amino acid dephosphorylation; P:response to abscisic acid stimulus
Cit.18193.1.S1_at	-6.2521	#N/A	protein	3.11958e-100	0.954	C:Golgi apparatus; C:cytoplasmic membrane-bounded vesicle; P:glucuronoxylan biosynthetic process; P:secondary cell wall biogenesis; F:glucuronoxylan glucuronosyltransferase activity; C:membrane
Cit.4030.1.S1_at	-6.2312	#N/A	protein	4.29661e-140	0.6815	F:binding; P:protein ubiquitination; F:ubiquitin-protein ligase activity; C:ubiquitin ligase complex
Cit.19552.1.S1_s_at	-6.2079	#N/A	phenylcoumaran benzylic ether reductase 3	4.62864e-40	0.887	F:catalytic activity; P:metabolic process; F:binding
Cit.30437.1.S1_s_at	-6.1861	#N/A	low temprature induced-like protein	7.99295e-16	0.9385	C:cytoplasmic membrane-bounded vesicle; C:integral to membrane
Cit.456.1.S1_x_at	-6.1504	#N/A	fructose bisphosphate aldolase	5.15291e-67	0.932	P:thiamin biosynthetic process; F:copper ion binding; P:oxazole or thiazole biosynthetic process; F:zinc ion binding; C:mitochondrion; P:pentose-phosphate shunt; P:response to salt stress; P:response to cold; C:thylakoid; C:chloroplast stroma; C:chloroplast membrane; F:protein homodimerization activity; P:response to cadmium ion; C:plasma membrane; C:stromule; P:response to DNA damage stimulus
Cit.6328.1.S1_at	-6.1161	#N/A	protein	9.01521e-80	0.6055	C:endomembrane system; F:molecular_function; P:biological_process
Cit.28225.1.S1_at	-6.0756	#N/A	conserved hypothetical protein [Ricinus communis]	1.04954e-34	0.647143	F:molecular_function; P:biological_process; C:cellular_component
Cit.31326.1.S1_at	-6.0598	#N/A	protein phosphatase	8.0788e-95	0.735	C:protein serine/threonine phosphatase complex; F:metal ion binding; F:protein serine/threonine phosphatase activity; P:protein amino acid dephosphorylation
Cit.17413.1.S1_at	-5.9759	#N/A	predicted protein [Populus trichocarpa]	2.33848e-11	0.822667
Cit.2051.1.S1_at	-5.9668	#N/A	serine decarboxylase	4.49581e-127	0.929	F:pyridoxal phosphate binding; P:embryonic development ending in seed dormancy; F:histidine decarboxylase activity; P:cellular amino acid metabolic process
Cit.13312.1.S1_at	-5.9489	#N/A	big map kinase	1.27993e-53	0.6335	P:auxin biosynthetic process; F:MAP kinase activity; P:protein amino acid phosphorylation; F:protein binding; F:ATP binding; P:signal transduction
Cit.30380.1.S1_at	-5.9489	#N/A	f-box and wd40 domain	2.51137e-96	0.7225	F:myosin heavy chain kinase activity; F:nucleotide binding; F:protein binding; C:heterotrimeric G-protein complex
Cit.9344.1.S1_s_at	-5.9303	#N/A	beta-carotene hydroxylase	4.98661e-153	0.8655	P:fatty acid biosynthetic process; F:oxidoreductase activity; F:iron ion binding; P:oxidation reduction; C:endoplasmic reticulum
Cit.17360.1.S1_s_at	-5.8916	#N/A	unnamed protein product [Vitis vinifera]	0.000357395	0.59
Cit.4799.1.S1_s_at	-5.8878	#N/A	haloacid dehalogenase-like hydrolase family protein	2.58995e-150	0.8235	P:metabolic process; F:hydrolase activity; C:chloroplast
Cit.24484.1.S1_at	-5.8486	#N/A	protein kinase domain containing protein	2.17749e-37	0.772353	F:protein tyrosine/serine/threonine phosphatase activity; F:protein binding; P:protein amino acid dephosphorylation; P:starch catabolic process; C:chloroplast stroma; C:starch grain
Cit.29680.1.S1_at	-5.7642	#N/A	armadillo beta-catenin repeat family protein	1.23997e-72	0.6745	F:ubiquitin-protein ligase activity; C:ubiquitin ligase complex; F:binding; P:protein ubiquitination
Cit.21430.1.S1_s_at	-5.7505	#N/A	---NA---
Cit.20792.1.S1_s_at	-5.7336	#N/A	---NA---
Cit.10916.1.S1_at	-5.6903	#N/A	protein	4.61167e-38	0.6105	F:molecular_function; C:chloroplast; P:biological_process; P:response to oxidative stress
Cit.4526.1.S1_s_at	-5.5574	#N/A	protein	4.1343e-110	0.7685	F:anthocyanidin 3-O-glucosyltransferase activity; P:metabolic process
Cit.31557.1.S1_at	-5.55	#N/A	sucrose-phosphate synthase	0	0.92	F:sucrose-phosphate synthase activity; P:biosynthetic process; P:sucrose metabolic process
Cit.28332.1.S1_at	-5.5465	#N/A	glycosyl hydrolase family 17 protein	8.91647e-44	0.9185	C:anchored to membrane; P:carbohydrate metabolic process; F:glucan endo-1,3-beta-D-glucosidase activity; F:cation binding
Cit.22135.1.S1_at	-5.527	#N/A	predicted protein [Populus trichocarpa]	5.99893e-56	0.634	C:cell part
Cit.16929.1.S1_x_at	-5.5118	#N/A	---NA---
Cit.34886.1.S1_at	-5.5043	#N/A	---NA---
Cit.29313.1.S1_s_at	-5.4936	#N/A	thiamin biosynthetic enzyme	1.35317e-103	0.8855	P:thiamin biosynthetic process; P:oxazole or thiazole biosynthetic process; F:zinc ion binding; C:mitochondrion; P:response to cold; C:thylakoid; C:chloroplast stroma; C:chloroplast membrane; F:protein homodimerization activity; C:stromule; P:response to DNA damage stimulus
Cit.21229.1.S1_s_at	-5.4656	#N/A	---NA---
Cit.36002.1.S1_at	-5.4449	#N/A	heat shock	7.15373e-86	0.957	F:ATP binding; P:oxidation reduction; P:response to stress; P:auxin biosynthetic process; F:2-alkenal reductase activity
Cit.20866.1.S1_s_at	-5.4349	#N/A	tocopherol cyclase	4.00295e-35	0.791	P:response to oxidative stress; P:fatty acid metabolic process; P:chlorophyll metabolic process; P:vitamin E biosynthetic process; P:response to temperature stimulus; F:tocopherol cyclase activity; C:chloroplast inner membrane; C:plastoglobule; P:regulation of defense response; P:xanthophyll metabolic process; P:response to high light intensity; P:phloem loading
Cit.17254.1.S1_at	-5.4295	#N/A	bipolar kinesin krp-	6.92166e-127	0.7425	P:auxin biosynthetic process; P:microtubule-based movement; C:plasma membrane; F:ATP binding; F:microtubule motor activity; C:microtubule
Cit.5913.1.S1_at	-5.4084	#N/A	gamma-glutamyl transferase	1.53585e-179	0.746	P:response to oxidative stress; F:acyltransferase activity; C:peroxisome; P:xenobiotic metabolic process; F:alanine-glyoxylate transaminase activity; F:gamma-glutamyltransferase activity; C:plant-type cell wall; F:L-alanine:2-oxoglutarate aminotransferase activity; F:glutathione gamma-glutamylcysteinyltransferase activity; C:chloroplast stroma; P:glutathione catabolic process; P:photorespiration;…
Cit.22361.1.S1_at	-5.3818	#N/A	protein	4.63934e-34	0.7795	F:myosin heavy chain kinase activity; F:nucleotide binding; F:protein binding; C:heterotrimeric G-protein complex
Cit.12881.1.S1_at	-5.3341	#N/A	dna binding	7.76423e-83	0.7395	F:sequence-specific DNA binding; F:transcription factor activity; C:nucleus; P:regulation of transcription, DNA-dependent
Cit.157.1.S1_x_at	-5.2672	#N/A	---NA---
Cit.26523.1.S1_s_at	-5.2226	#N/A	protein	1.74216e-45	0.7905	P:protein amino acid phosphorylation; F:non-membrane spanning protein tyrosine kinase activity; F:protein binding; P:oxidation reduction; F:ATP binding; F:protein serine/threonine kinase activity; F:2-alkenal reductase activity
Cit.2798.1.S1_at	-5.2223	#N/A	tocopherol cyclase	0	0.8275	P:response to oxidative stress; P:fatty acid metabolic process; P:chlorophyll metabolic process; P:vitamin E biosynthetic process; P:response to temperature stimulus; F:tocopherol cyclase activity; C:chloroplast inner membrane; C:plastoglobule; P:regulation of defense response; P:xanthophyll metabolic process; P:response to high light intensity; P:phloem loading
Cit.30938.1.S1_s_at	-5.2174	#N/A	protein	8.70766e-95	0.7365	F:sequence-specific DNA binding; C:cytoplasmic membrane-bounded vesicle; F:protein binding; F:transcription factor activity; C:nucleus; P:response to heat; P:regulation of transcription, DNA-dependent
Cit.30574.1.S1_s_at	-5.2104	#N/A	betaine aldehyde dehydrogenase	4.73917e-67	0.894	P:oxidation reduction; F:betaine-aldehyde dehydrogenase activity; F:3-chloroallyl aldehyde dehydrogenase activity; C:chloroplast
Cit.4799.1.S1_at	-5.1889	#N/A	haloacid dehalogenase-like hydrolase family protein	2.58995e-150	0.8235	P:metabolic process; F:hydrolase activity; C:chloroplast
Cit.29660.1.S1_s_at	-5.1666	#N/A	big map kinase	5.85462e-36	0.9465	P:auxin biosynthetic process; F:MAP kinase activity; P:protein amino acid phosphorylation; C:plasma membrane; F:protein binding; F:ATP binding; P:signal transduction
Cit.25112.1.S1_x_at	-5.1447	#N/A	transcription elongation factor 1	5.38951e-35	0.905	F:translation elongation factor activity
Cit.20133.1.S1_at	-5.0975	#N/A	conserved hypothetical protein [Ricinus communis]	5.62843e-05	0.59
Cit.13882.1.S1_s_at	-5.0678	#N/A	udp-glucose:flavonoid 3-o-glucosyltransferase	2.78786e-97	0.767	F:anthocyanidin 3-O-glucosyltransferase activity; P:quercetin O-glucoside biosynthetic process; P:kaempferol O-glucoside biosynthetic process; P:cyanidin 3-O-glucoside biosynthetic process
Cit.9584.1.S1_s_at	-5.0541	#N/A	glutathione s-transferase	2.16907e-86	0.8125	P:toxin catabolic process; C:cytoplasm; F:glutathione transferase activity; F:lactoylglutathione lyase activity
Cit.12728.1.S1_at	-5.0253	#N/A	ctp synthase	2.61385e-149	0.8195	P:pyrimidine nucleotide biosynthetic process; F:CTP synthase activity
Cit.10914.1.S1_s_at	-5.0026	#N/A	protein	6.84422e-37	0.6055	F:molecular_function; C:chloroplast; P:biological_process; P:response to oxidative stress
Cit.26130.1.S1_s_at	-4.9683	#N/A	---NA---
Cit.16106.1.S1_at	-4.9378	#N/A	glutamate-gated kainate-type ion channel receptor subunit 5	1.53793e-10	0.655	F:receptor activity
Cit.36490.1.S1_s_at	-4.931	#N/A	2-phosphoglycerate kinase-related	3.98462e-85	0.8355	C:endomembrane system
Cit.6863.1.S1_s_at	-4.9113	#N/A	---NA---
Cit.8771.1.S1_at	-4.8871	#N/A	cysteine proteinase precursor	5.17675e-163	0.889	F:cysteine-type endopeptidase activity; P:proteolysis
Cit.25725.1.S1_at	-4.8817	#N/A	multidrug resistance	8.25327e-75	0.8185	F:drug transmembrane transporter activity; P:ripening; C:cytoplasmic membrane-bounded vesicle; P:drug transmembrane transport; C:membrane; F:antiporter activity
Cit.6234.1.S1_at	-4.8584	#N/A	storage protein	1.75281e-131	0.946	F:molecular_function; P:biological_process
Cit.12040.1.S1_s_at	-4.8494	#N/A	protein	1.66464e-55	0.784	P:metal ion transport; F:metal ion binding
Cit.16165.1.S1_at	-4.8248	#N/A	amino acid permease	4.00223e-114	0.884	C:integral to membrane; F:amino acid transmembrane transporter activity; P:basic amino acid transport
Cit.7924.1.S1_at	-4.7779	#N/A	---NA---
Cit.12853.1.S1_s_at	-4.7743	#N/A	conserved hypothetical protein [Ricinus communis]	0	0.7915	C:membrane
Cit.25107.1.S1_at	-4.7734	#N/A	protein	8.7072e-35	0.5485	P:carbohydrate transport; F:carbohydrate transmembrane transporter activity; C:integral to membrane; C:membrane; F:sugar:hydrogen symporter activity; P:transmembrane transport; F:transporter activity; P:transport
Cit.26539.1.S1_at	-4.7502	#N/A	protein	3.10165e-74	0.7985	C:chloroplast; C:membrane
Cit.40040.1.S1_at	-4.7424	#N/A	leucine-rich repeat transmembrane protein	1.41588e-102	0.8485	P:protein amino acid phosphorylation; C:cytoplasmic membrane-bounded vesicle; C:plasma membrane; F:protein binding; F:protein tyrosine kinase activity; P:oxidation reduction; F:ATP binding; C:integral to membrane; F:protein serine/threonine kinase activity; P:transmembrane receptor protein tyrosine kinase signaling pathway; F:2-alkenal reductase activity
Cit.4224.1.S1_at	-4.7097	#N/A	predicted protein [Populus trichocarpa]	9.54494e-10	0.59
Cit.15535.1.S1_at	-4.6952	#N/A	calcium-binding ef hand family protein	4.00823e-27	0.84	C:integral to membrane; C:mitochondrion; F:calcium ion binding; P:photosynthesis
Cit.25090.1.S1_at	-4.6906	#N/A	dual specificity protein	6.88071e-56	0.8705	F:protein tyrosine/serine/threonine phosphatase activity; P:protein amino acid dephosphorylation; C:chloroplast
Cit.21973.1.S1_s_at	-4.6461	#N/A	cytochrome c1 precursor	1.04403e-35	0.973	C:vacuole; C:mitochondrial respiratory chain complex III; F:heme binding; P:transport; C:integral to membrane; F:electron transporter, transferring electrons within CoQH2-cytochrome c reductase complex activity; P:electron transport chain
Cit.37020.1.S1_at	-4.6235	#N/A	glycosyl hydrolase family 3 protein	3.46356e-125	0.8355	P:carbohydrate metabolic process; C:vacuole; F:beta-glucosidase activity
Cit.2040.1.S1_at	-4.5844	#N/A	stearoyl-acyl-carrier protein desaturase	4.93365e-81	0.942	P:fatty acid biosynthetic process; F:transition metal ion binding; P:oxidation reduction; F:acyl-[acyl-carrier-protein] desaturase activity; C:chloroplast
Cit.22655.1.S1_s_at	-4.5782	#N/A	major facilitator superfamily	7.2493e-53	0.856	C:membrane; F:inorganic phosphate transmembrane transporter activity; C:plastid; P:transmembrane transport
Cit.22469.1.S1_s_at	-4.5322	#N/A	at5g47810 mca23_13	7.36899e-106	0.8605	F:protein binding; F:6-phosphofructokinase activity; C:6-phosphofructokinase complex; F:ATP binding; P:glycolysis; C:plastid
Cit.8394.1.S1_x_at	-4.4885	#N/A	low temprature induced-like protein	1.95894e-22	0.923	C:cytoplasmic membrane-bounded vesicle; C:integral to membrane
Cit.9080.1.S1_s_at	-4.4454	#N/A	autoinhibited calcium atpase	2.07334e-131	0.892	F:calcium-transporting ATPase activity; F:calmodulin binding; P:auxin biosynthetic process; C:integral to membrane; F:protein self-association; P:ATP biosynthetic process; F:ATP binding; P:pollen development; P:calcium ion transport; P:response to nematode; P:single fertilization; C:plasma membrane
Cit.25819.1.S1_s_at	-4.4144	#N/A	---NA---
Cit.9584.1.S1_x_at	-4.4086	#N/A	glutathione s-transferase	2.16907e-86	0.8125	P:toxin catabolic process; C:cytoplasm; F:glutathione transferase activity; F:lactoylglutathione lyase activity
Cit.9702.1.S1_at	-4.4037	#N/A	gda2 protein	2.734e-115	0.7055	F:molecular_function
Cit.24048.1.S1_at	-4.3904	#N/A	predicted protein [Populus trichocarpa]	8.0346e-53	0.593158	F:molecular_function; C:chloroplast; P:response to oxidative stress
Cit.9702.1.S1_x_at	-4.3589	#N/A	gda2 protein	2.734e-115	0.7055	F:molecular_function
Cit.9760.1.S1_s_at	-4.3416	#N/A	dna binding protein	5.99265e-07	0.69
Cit.21884.1.S1_s_at	-4.3414	#N/A	protein	1.26615e-34	0.797	F:molecular_function; C:chloroplast; P:biological_process; C:cellular_component
Cit.13267.1.S1_at	-4.3261	#N/A	starch branching enzyme i	4.17959e-61	0.8605	F:hydrolase activity, hydrolyzing O-glycosyl compounds; F:cation binding; C:amyloplast; F:obs,4-alpha-glucan branching enzyme activity; P:starch biosynthetic process; C:chloroplast
Cit.23953.1.S1_s_at	-4.2423	#N/A	---NA---
Cit.25095.1.S1_at	-4.2325	#N/A	protein	4.06213e-81	0.815	C:intracellular; P:transport; C:plasma membrane; F:phosphatidylinositol transporter activity
Cit.20730.1.S1_at	-4.1905	#N/A	predicted protein [Populus trichocarpa]	1.52993e-26	0.665333	F:molecular_function; P:response to auxin stimulus; P:biological_process; C:cellular_component
Cit.3278.1.S1_at	-4.1872	#N/A	udp-glucoronosyl udp-glucosyl transferase family protein	2.15062e-157	0.7185	F:trans-zeatin O-beta-D-glucosyltransferase activity; P:metabolic process; F:cytokinin 7-beta-glucosyltransferase activity; F:cis-zeatin O-beta-D-glucosyltransferase activity; F:cytokinin 9-beta-glucosyltransferase activity
Cit.39975.1.S1_at	-4.1755	#N/A	glycosyl hydrolase family 3 protein	2.89788e-38	0.824	P:carbohydrate metabolic process; C:cytoplasmic membrane-bounded vesicle; C:vacuole; F:nutrient reservoir activity; F:beta-glucosidase activity
