# Supplementary material for: Different Transcriptional Response to Xanthomonas citri subsp. citri between Kumquat and Sweet Orange with Contrasting Canker Tolerance
Source: PLoS One. 2012 Jul 26;7(7):e41790. doi: 10.1371/journal.pone.0041790 (PMC3406098; doi:10.1371/journal.pone.0041790)
Supplement: Table S6 — Significantly enriched GO terms of the specifically regulated genes in ‘Newhall’ after Singular Enrichment analysis. (XLS) [file pone.0041790.s007.xls]

## Sheet: Table S6
Table S6 -Significantly enriched GO terms of the specifically regulated genes in ‘Newhall’ after Singular Enrichment analysis.
Up-regulated genes			Down-regulated genes
Term	Number	Adjust P-Value	Term	Number	Adjust P-Value
Biological Process			Biological Process
lipid metabolic process	28	0.0069	photosynthesis	24	3.6e-10
			reductive pentose-phosphate cycle	9	8e-07
			photosynthesis, dark reaction	9	1.4e-06
			secondary metabolic process	32	3e-06
			generation of precursor metabolites and energy	32	7.2e-06
			hexose catabolic process	19	1.6e-05
			glucose catabolic process	19	1.6e-05
			cellular carbohydrate catabolic process	19	2.6e-05
			glycolysis	16	2.6e-05
			carbohydrate biosynthetic process	23	7.1e-05
			glucose metabolic process	19	7.6e-05
			monosaccharide catabolic process	19	8.2e-05
			alkaloid metabolic process	14	8.4e-05
			alcohol catabolic process	19	0.00011
			photosynthesis, light reaction	11	0.00013
			monocarboxylic acid metabolic process	33	0.00017
			nicotinamide nucleotide metabolic process	11	0.00017
			cellular nitrogen compound metabolic process	33	0.00017
			coumarin biosynthetic process	9	0.00017
			coumarin metabolic process	9	0.00017
			nicotinamide metabolic process	11	0.00019
			NADP metabolic process	10	0.00026
			NADPH regeneration	10	0.00026
			cellular carbohydrate biosynthetic process	18	0.00026
			pentose-phosphate shunt	10	0.00026
			pyridine nucleotide metabolic process	11	0.00026
			cellular carbohydrate metabolic process	31	0.00035
			carbohydrate catabolic process	19	0.00039
			stilbene metabolic process	8	0.00039
			stilbene biosynthetic process	8	0.00039
			cellular amide metabolic process	11	0.00039
			hexose metabolic process	21	0.00039
			response to temperature stimulus	18	0.00041
			phenylpropanoid metabolic process	15	0.00043
			lignin biosynthetic process	9	0.00043
			lignin metabolic process	9	0.00043
			electron transport	29	0.00049
			carbon fixation	10	0.00068
			phenylpropanoid biosynthetic process	14	0.00078
			gluconeogenesis	12	0.00078
			ketone biosynthetic process	8	0.00078
			polyketide metabolic process	8	0.00078
			polyketide biosynthetic process	8	0.00078
			acetate derivative biosynthetic process	8	0.00078
			acetate derivative metabolic process	8	0.00078
			pyruvate metabolic process	15	0.00079
			acetate biosynthetic process	8	0.00085
			acetate metabolic process	8	0.00085
			alcohol biosynthetic process	13	0.00088
			response to abiotic stimulus	35	0.00092
			alkene biosynthetic process	8	0.0013
			cellular alkene metabolic process	9	0.0015
			hexose biosynthetic process	12	0.0016
			monosaccharide biosynthetic process	12	0.0016
			inositol metabolic process	5	0.0018
			aromatic compound biosynthetic process	18	0.0022
			alcohol metabolic process	24	0.0022
			oxidoreduction coenzyme metabolic process	11	0.0026
			carbohydrate metabolic process	39	0.0027
			monosaccharide metabolic process	21	0.003
			cellular aromatic compound metabolic process	29	0.0049
			glycoside biosynthetic process	7	0.0056
			photosynthetic electron transport chain	5	0.0057
			cellular amino acid derivative metabolic process	22	0.0095
			photosynthesis, light harvesting	5	0.01
			cellular amino acid derivative biosynthetic process	17	0.011
			hormone biosynthetic process	5	0.012
			fructose metabolic process	6	0.012
			cellular hormone metabolic process	5	0.014
			response to heat	9	0.015
			mannose metabolic process	6	0.022
			response to high light intensity	5	0.024
			cellular macromolecule catabolic process	20	0.024
			hormone metabolic process	6	0.03
			response to stimulus	73	0.03
			response to cold	9	0.03
			polyol metabolic process	5	0.035
			response to light intensity	6	0.035
			nucleoside phosphate metabolic process	15	0.039
			nucleotide metabolic process	15	0.039
			response to light stimulus	15	0.044
Molecular function			Molecular function
oxidosqualene cyclase activity	5	9.3e-06	oxidoreductase activity	78	6e-10
intramolecular transferase activity	5	0.0047	monooxygenase activity	21	5.4e-06
lyase activity	16	0.024	cofactor binding	27	0.00031
carboxylesterase activity	9	0.042	oxidoreductase activity, acting on the aldehyde or oxo group of donors, NAD or NADP as acceptor	10	0.00036
			isomerase activity	17	0.00057
			coenzyme binding	21	0.00057
			catalytic activity	222	0.00077
			oxidoreductase activity, acting on the aldehyde or oxo group of donors	10	0.00087
			cinnamoyl-CoA reductase activity	5	0.001
			intramolecular lyase activity	5	0.001
			tetrapyrrole binding	16	0.0022
			electron carrier activity	11	0.022
			UDP-glucosyltransferase activity	7	0.037
			glucosyltransferase activity	7	0.046
			peptidase inhibitor activity	6	0.048
			endopeptidase inhibitor activity	6	0.048
			Cellular component
			thylakoid	67	5e-34
			chloroplast	121	1.5e-27
			plastid	177	8.7e-24
			thylakoid part	36	1.9e-17
			chloroplast thylakoid	35	1.9e-17
			chloroplast part	52	2.6e-17
			plastid thylakoid	35	2.6e-17
			organelle subcompartment	35	5.3e-17
			plastid part	53	8.3e-17
			photosynthetic membrane	32	1.9e-14
			thylakoid membrane	27	6.9e-13
			chloroplast thylakoid membrane	26	7e-13
			plastid thylakoid membrane	26	7.6e-13
			cytoplasmic part	230	4.1e-06
			organelle membrane	37	2.8e-05
			cytoplasm	242	4.7e-05
			chloroplast stroma	12	0.00018
			photosystem	9	0.0002
			plastid stroma	13	0.0002
			intracellular membrane-bounded organelle	234	0.00048
			membrane-bounded organelle	234	0.00048
			plastid thylakoid lumen	7	0.00054
			thylakoid lumen	7	0.00054
			chloroplast thylakoid lumen	7	0.00054
			intracellular part	269	0.0038
			photosystem II	6	0.0058
			intracellular organelle	238	0.0058
			organelle	238	0.0058
			intracellular	269	0.0068
			intracellular organelle part	71	0.042
			organelle part	71	0.043
